# Supplementary material for: Interleukin 21 Controls mRNA and MicroRNA Expression in CD40-Activated Chronic Lymphocytic Leukemia Cells
Source: PLoS One. 2015 Aug 25;10(8):e0134706. doi: 10.1371/journal.pone.0134706 (PMC4549109; doi:10.1371/journal.pone.0134706)
Supplement: S1 Table — genes belonging to modules and their anti-correlation with differentially expressed miRNA. (XLSX) [file pone.0134706.s005.xlsx]

## Sheet: MEpink
S1 Table: Genes differentially expressed between IL21-stimulated and paired control CCL cells: genes belonging to modules and their anti-correlation with differentially expressed miRNA.
ME pink
ID	GB Accession	Entrez	Gene Symbol	FDR	fold change IL21/CTR	number of miRNAs	miRNA	anti-correlation (Pearson)	q-value	miRNA	anti-correlation (Pearson)	q-value	miRNA	anti-correlation (Pearson)	q-value	miRNA	anti-correlation (Pearson)	q-value	miRNA	anti-correlation (Pearson)	q-value	miRNA	anti-correlation (Pearson)	q-value	miRNA	anti-correlation (Pearson)	q-value	miRNA	anti-correlation (Pearson)	q-value	miRNA	anti-correlation (Pearson)	q-value	miRNA	anti-correlation (Pearson)	q-value	miRNA	anti-correlation (Pearson)	q-value	miRNA	anti-correlation (Pearson)	q-value
ILMN_1790228	NM_002569	5045	FURIN	< 1e-07	3.77	6	hsa-mir-24	-0.565578	0.205748	hsa-mir-22	-0.49063	0.29159	hsa-mir-125b-1*	-0.487772	0.294536	hsa-mir-326	-0.474221	0.312432	hsa-mir-107	-0.336538	0.521226	hsa-mir-331-5p	-0.319038	0.549689
ILMN_1662451	NM_002002	2208	FCER2	< 1e-07	0.29	5	hsa-mir-1228*	-0.717684	0.0661785	hsa-mir-296-3p	-0.662904	0.109467	hsa-mir-1205	-0.373612	0.462772	hsa-mir-193a-5p	-0.373243	0.463501	hsa-mir-1225-5p	-0.329098	0.533459
ILMN_1781001	NM_003955	9021	SOCS3	< 1e-07	2.74	4	hsa-mir-125b-1*	-0.53994	0.234887	hsa-mir-326	-0.52457	0.252576	hsa-mir-181c	-0.459984	0.33207	hsa-mir-874	-0.361907	0.482535
ILMN_1683774	NM_000417	3559	IL2RA	< 1e-07	6.75	1	hsa-mir-125b-1*	-0.612612	0.156008
ILMN_1656961	NM_002231	3732	CD82	< 1e-07	0.34	4	hsa-mir-296-3p	-0.63535	0.132304	hsa-mir-663b	-0.585871	0.184076	hsa-mir-1228*	-0.516906	0.261669	hsa-mir-1225-5p	-0.300928	0.580962
ILMN_1672988	NM_005573	4001	LMNB1	< 1e-07	3.4	0
ILMN_1668442	NM_058184	54072	C21orf42	< 1e-07	0.55	0
ILMN_1668822	NM_006399	10538	BATF	< 1e-07	4.53	0
ILMN_1749070	NM_002121	3115	HLA-DPB1	< 1e-07	0.62	0
ILMN_1684349	NM_000878	3560	IL2RB	< 1e-07	7.51	3	hsa-mir-125b-1*	-0.693364	0.0842051	hsa-mir-326	-0.558719	0.21308	hsa-mir-542-5p	-0.556339	0.214684
ILMN_1694589	NM_133367	85315	PAQR8	< 1e-07	0.48	5	hsa-mir-296-3p	-0.536148	0.238767	hsa-mir-1228*	-0.526477	0.249395	hsa-mir-1225-5p	-0.52219	0.255268	hsa-mir-663b	-0.506659	0.274171	hsa-mir-7	-0.493927	0.286714
ILMN_1737314	NM_001706	604	BCL6	< 1e-07	2.14	0
ILMN_1663618	NM_213662	6774	STAT3	< 1e-07	3.37	4	hsa-mir-125b-1*	-0.657229	0.114269	hsa-mir-542-5p	-0.605111	0.164218	hsa-mir-193b	-0.530945	0.24453	hsa-mir-326	-0.493063	0.287959
ILMN_1740740	NM_024681	79734	KCTD17	< 1e-07	1.76	2	hsa-mir-125b-1*	-0.854784	0.0129618	hsa-mir-326	-0.597889	0.171392
ILMN_1741960	NM_001080745	1608	DGKG	< 1e-07	2.23	2	hsa-mir-125b-1*	-0.513537	0.265142	hsa-mir-326	-0.386664	0.444794
ILMN_1686731	NM_002828	5771	PTPN2	< 1e-07	2.12	0
ILMN_1747078	NM_145014	219844	HYLS1	< 1e-07	0.57	0
ILMN_1721974	NM_002162	3385	ICAM3	< 1e-07	0.66	0
ILMN_1681591	NM_002827	5770	PTPN1	< 1e-07	1.91	2	hsa-mir-125b-1*	-0.629888	0.136408	hsa-mir-326	-0.508736	0.271687
ILMN_1717052	NM_006645	10809	STARD10	< 1e-07	0.54	0
ILMN_1697448	NM_006472	10628	TXNIP	< 1e-07	0.53	3	hsa-mir-296-3p	-0.805728	0.0244777	hsa-mir-1225-5p	-0.612563	0.156008	hsa-mir-1228*	-0.560825	0.210066
ILMN_1687315	NM_002957	6256	RXRA	< 1e-07	0.33	10	hsa-mir-92a	-0.692764	0.0845391	hsa-mir-92a-1*	-0.589886	0.180049	hsa-mir-105	-0.57553	0.19552	hsa-mir-1270	-0.537443	0.23764	hsa-mir-1204	-0.495072	0.285378	hsa-mir-646	-0.477402	0.308291	hsa-mir-657	-0.43114	0.374802	hsa-mir-296-3p	-0.415544	0.399863	hsa-mir-943	-0.322053	0.544615	hsa-mir-1225-5p	-0.315822	0.554883
ILMN_1679929	NM_015995	51621	KLF13	< 1e-07	2.02	8	hsa-mir-125b-1*	-0.571868	0.198952	hsa-mir-326	-0.480748	0.303685	hsa-mir-130a	-0.468851	0.319119	hsa-mir-542-5p	-0.458756	0.33384	hsa-mir-193b	-0.454026	0.341156	hsa-mir-652	-0.436994	0.366178	hsa-mir-708	-0.340309	0.514643	hsa-mir-24	-0.31755	0.552167
ILMN_1664698	NM_005148	9094	UNC119	< 1e-07	0.49	5	hsa-mir-296-3p	-0.675302	0.0990534	hsa-mir-1225-5p	-0.671828	0.102449	hsa-mir-663b	-0.551412	0.220421	hsa-mir-1228*	-0.538199	0.23702	hsa-mir-657	-0.401442	0.421622
ILMN_1752046	NM_005475	10019	SH2B3	< 1e-07	0.52	3	hsa-mir-296-3p	-0.406262	0.414723	hsa-mir-92a	-0.396162	0.430157	hsa-mir-663b	-0.340317	0.514643
ILMN_1801119	NM_000633	596	BCL2	< 1e-07	0.53	7	hsa-mir-1204	-0.631493	0.135917	hsa-mir-296-3p	-0.600144	0.169739	hsa-mir-1228*	-0.515354	0.263212	hsa-mir-7	-0.438813	0.363903	hsa-mir-1225-5p	-0.432293	0.373202	hsa-mir-663b	-0.398352	0.426286	hsa-mir-193a-5p	-0.338544	0.518094
ILMN_1730917	NM_003679	8564	KMO	< 1e-07	0.4	0
ILMN_1671478	NM_001823	1152	CKB	< 1e-07	0.28	2	hsa-mir-296-3p	-0.599561	0.170153	hsa-mir-1225-5p	-0.49841	0.281879
ILMN_1795762	NM_002664	5341	PLEK	< 1e-07	0.38	6	hsa-mir-1225-5p	-0.639569	0.127895	hsa-mir-296-3p	-0.562365	0.208186	hsa-mir-663b	-0.506977	0.273983	hsa-mir-1228*	-0.443942	0.3575	hsa-mir-193a-5p	-0.3883	0.442269	hsa-mir-657	-0.345076	0.506825
ILMN_1733538	NM_001005339	6001	RGS10	< 1e-07	0.55	0
ILMN_1693650	NM_002005	2242	FES	< 1e-07	4.01	0
ILMN_1804051	NM_013321	29886	SNX8	< 1e-07	0.63	0
ILMN_1698934	NM_138410	112616	CMTM7	< 1e-07	0.57	0
ILMN_1666553	NM_021734	60386	SLC25A19	< 1e-07	1.59	1	hsa-mir-296-3p	-0.309595	0.565678
ILMN_1662973	NM_002231	3732	CD82	< 1e-07	0.42	4	hsa-mir-296-3p	-0.63535	0.132304	hsa-mir-663b	-0.585871	0.184076	hsa-mir-1228*	-0.516906	0.261669	hsa-mir-1225-5p	-0.300928	0.580962
ILMN_1681101	NM_017923	55016	40969	< 1e-07	2.88	1	hsa-mir-24	-0.383801	0.447622
ILMN_1752758	NM_181531	10385	BTN2A2	< 1e-07	0.56	4	hsa-mir-296-3p	-0.607594	0.162279	hsa-mir-1225-5p	-0.588336	0.181946	hsa-mir-1228*	-0.571064	0.199963	hsa-mir-663b	-0.500091	0.280723
ILMN_1662799	NM_022107	63940	GPSM3	< 1e-07	0.54	3	hsa-mir-296-3p	-0.514912	0.263742	hsa-mir-663b	-0.432739	0.372839	hsa-mir-1228*	-0.378128	0.455388
ILMN_1793859	NM_000690	217	ALDH2	< 1e-07	0.42	0
ILMN_1664828	NM_181773	164668	APOBEC3H	< 1e-07	0.6	2	hsa-mir-1225-5p	-0.640066	0.127539	hsa-mir-1228*	-0.463254	0.327556
ILMN_1662846	NM_014373	26996	GPR160	< 1e-07	2.85	0
ILMN_1774447	NM_000480	272	AMPD3	< 1e-07	0.64	0
ILMN_1654516	NM_031925	83862	TMPIT	9.73e-06	0.45	0
ILMN_1711894	NM_005375	4602	MYB	9.73e-06	0.34	0
ILMN_1811049	NM_006235	5450	POU2AF1	9.73e-06	1.82	1	hsa-mir-193b	-0.307899	0.568609
ILMN_1734346	NM_001031735	113177	C19orf36	9.73e-06	0.32	1	hsa-mir-663b	-0.720314	0.0640465
ILMN_1663080	NM_001040167	3955	LFNG	9.73e-06	0.53	5	hsa-mir-92a-1*	-0.739704	0.0518175	hsa-mir-1225-5p	-0.488301	0.294019	hsa-mir-296-3p	-0.404327	0.417319	hsa-mir-1228*	-0.396844	0.428938	hsa-mir-663b	-0.346335	0.50502
ILMN_1730928	NM_003885	8851	CDK5R1	9.73e-06	6.11	5	hsa-mir-125b-1*	-0.603824	0.16584	hsa-mir-193b	-0.512128	0.267387	hsa-mir-326	-0.511823	0.267887	hsa-mir-24	-0.414705	0.401111	hsa-mir-331-5p	-0.359579	0.486341
ILMN_1731224	NM_031458	83666	PARP9	9.73e-06	2.03	2	hsa-mir-125b-1*	-0.700603	0.0788648	hsa-mir-24	-0.315819	0.554883
ILMN_1785268	NM_001779	965	CD58	9.73e-06	0.55	0
ILMN_1762993	NM_017837	55650	PIGV	9.73e-06	0.65	0
ILMN_1725014	NM_153609	164656	TMPRSS6	9.73e-06	3.98	1	hsa-mir-326	-0.441452	0.360596
ILMN_1812262	NM_013993	780	DDR1	9.73e-06	0.44	3	hsa-mir-663b	-0.593711	0.176908	hsa-mir-1228*	-0.562457	0.208073	hsa-mir-296-3p	-0.531509	0.24408
ILMN_1807042	NM_002356	4082	MARCKS	9.73e-06	0.46	3	hsa-mir-1228*	-0.59482	0.175481	hsa-mir-193a-5p	-0.551272	0.220421	hsa-mir-381	-0.401602	0.421443
ILMN_1789001	NM_178148	347734	SLC35B2	9.73e-06	0.57	3	hsa-mir-296-3p	-0.67202	0.102308	hsa-mir-1225-5p	-0.42681	0.381585	hsa-mir-657	-0.324357	0.540884
ILMN_1794260	NM_032590	84678	FBXL10	9.73e-06	0.44	1	hsa-mir-1225-5p	-0.644385	0.124273
ILMN_1659075	NM_002119	3111	HLA-DOA	9.73e-06	0.67	3	hsa-mir-657	-0.409341	0.409178	hsa-mir-1228*	-0.395052	0.432079	hsa-mir-1225-5p	-0.301441	0.580105
ILMN_1805225	NM_005768	10162	MBOAT5	1.63e-05	1.61	0
ILMN_1717313	NM_004556	4794	NFKBIE	1.63e-05	0.47	6	hsa-mir-296-3p	-0.667099	0.106205	hsa-mir-663b	-0.572077	0.198862	hsa-mir-1225-5p	-0.541693	0.232904	hsa-mir-1228*	-0.510744	0.269105	hsa-mir-890	-0.462025	0.329467	hsa-mir-657	-0.307194	0.569816
ILMN_1766275	NM_005026	5293	PIK3CD	1.63e-05	0.59	6	hsa-mir-663b	-0.698754	0.0800529	hsa-mir-1228*	-0.66476	0.108113	hsa-mir-296-3p	-0.649614	0.119512	hsa-mir-1225-5p	-0.479045	0.30568	hsa-mir-1204	-0.414342	0.401628	hsa-mir-657	-0.312675	0.560087
ILMN_1763560	NM_139239	84807	TA-NFKBH	1.63e-05	0.6	0
ILMN_1801359	NM_207107	55559	UCHL5IP	1.63e-05	1.64	0
ILMN_1804033	NM_004240	9322	TRIP10	1.63e-05	0.48	2	hsa-mir-92a-1*	-0.604791	0.164603	hsa-mir-296-3p	-0.382893	0.448645
ILMN_1728106	NM_000594	7124	TNF	2.13e-05	0.61	4	hsa-mir-1228*	-0.767766	0.0383769	hsa-mir-376a	-0.76309	0.0404892	hsa-mir-296-3p	-0.571362	0.199638	hsa-mir-193a-5p	-0.49044	0.291802
ILMN_1721833	NM_016545	51278	IER5	2.13e-05	0.54	2	hsa-mir-381	-0.378838	0.454325	hsa-mir-663b	-0.356819	0.490554
ILMN_1814247	NM_006602	10732	TCFL5	2.13e-05	0.35	0
ILMN_1799951	NM_000081	1130	LYST	2.13e-05	0.4	3	hsa-mir-92a	-0.603954	0.165639	hsa-mir-25	-0.56705	0.204419	hsa-mir-1228*	-0.504406	0.276898
ILMN_1705313	NM_153045	203197	C9orf91	2.13e-05	0.59	8	hsa-mir-92a-1*	-0.593507	0.176916	hsa-mir-1205	-0.586402	0.18335	hsa-mir-1228*	-0.538741	0.236223	hsa-mir-296-3p	-0.537394	0.237697	hsa-mir-663b	-0.52212	0.255268	hsa-mir-92a	-0.481052	0.303196	hsa-mir-193a-5p	-0.395376	0.431449	hsa-mir-1225-5p	-0.377998	0.455516
ILMN_1664172	NM_005476	10020	GNE	2.13e-05	1.54	1	hsa-mir-542-5p	-0.646416	0.121973
ILMN_1784737	NM_003775	8698	EDG6	2.13e-05	1.7	0
ILMN_1789841	NM_006526	7764	ZNF217	2.13e-05	0.63	1	hsa-mir-296-3p	-0.68618	0.0905124
ILMN_1784985	NM_207351	285368	PRRT3	2.52e-05	0.4	6	hsa-mir-296-3p	-0.71112	0.0708949	hsa-mir-663b	-0.648461	0.120143	hsa-mir-1228*	-0.608009	0.161921	hsa-mir-193a-5p	-0.378566	0.454548	hsa-mir-657	-0.35575	0.492236	hsa-mir-1225-5p	-0.325361	0.539187
ILMN_1807016	NM_004789	9355	LHX2	2.52e-05	0.44	0
ILMN_1660847	NM_004566	5209	PFKFB3	2.52e-05	1.8	4	hsa-mir-125b-1*	-0.738186	0.0528528	hsa-mir-326	-0.517319	0.261186	hsa-mir-542-5p	-0.375706	0.459201	hsa-mir-24	-0.354412	0.493627
ILMN_1675671	NM_015259	23308	ICOSLG	2.52e-05	0.45	5	hsa-mir-92a	-0.599061	0.170405	hsa-mir-296-3p	-0.457011	0.33671	hsa-mir-105	-0.444713	0.356034	hsa-mir-943	-0.380777	0.451518	hsa-mir-663b	-0.371763	0.466337
ILMN_1734353	NM_001039848	2879	GPX4	2.52e-05	0.56	2	hsa-mir-1228*	-0.618231	0.149374	hsa-mir-1225-5p	-0.521259	0.256159
ILMN_1702301	NM_014689	55619	DOCK10	2.52e-05	0.54	0
ILMN_1700346	NM_001010989	9709	HERPUD1	2.52e-05	0.61	0
ILMN_1712305	NM_024843	79901	CYBRD1	2.52e-05	0.42	4	hsa-mir-1225-5p	-0.68915	0.0875031	hsa-mir-296-3p	-0.619416	0.148307	hsa-mir-1228*	-0.520292	0.257455	hsa-mir-663b	-0.364095	0.478843
ILMN_1651942	NM_021872	994	CDC25B	2.94e-05	1.87	3	hsa-mir-125b-1*	-0.722669	0.0625689	hsa-mir-326	-0.526004	0.250049	hsa-mir-1204	-0.320987	0.546591
ILMN_1794677	NM_007267	11322	TMC6	2.94e-05	0.63	0
ILMN_1803194	NM_000154	2584	GALK1	2.94e-05	1.57	0
ILMN_1713037	NM_002626	5211	PFKL	2.94e-05	0.64	5	hsa-mir-1228*	-0.818924	0.0205816	hsa-mir-663b	-0.670121	0.104262	hsa-mir-296-3p	-0.649093	0.119512	hsa-mir-657	-0.492451	0.288514	hsa-mir-1225-5p	-0.377547	0.456423
ILMN_1758118	NM_002990	6367	CCL22	3.38e-05	0.35	1	hsa-mir-663b	-0.357142	0.490318
ILMN_1714433	NM_023009	65108	MARCKSL1	3.38e-05	0.52	2	hsa-mir-1228*	-0.553474	0.217971	hsa-mir-296-3p	-0.399729	0.42423
ILMN_1715301	NM_021603	486	FXYD2	3.38e-05	0.39	6	hsa-mir-92a	-0.476802	0.309015	hsa-mir-92a-1*	-0.473521	0.313384	hsa-mir-943	-0.471824	0.314865	hsa-mir-1205	-0.458905	0.333809	hsa-mir-296-3p	-0.410459	0.407356	hsa-mir-105	-0.393096	0.435277
ILMN_1812548	NM_001008901	149699	FAM112A	3.69e-05	1.68	0
ILMN_1779257	NM_001250	958	CD40	3.69e-05	0.66	1	hsa-mir-663b	-0.741882	0.05119
ILMN_1800951	NM_000332	6310	ATXN1	4.06e-05	0.53	9	hsa-mir-943	-0.662182	0.109962	hsa-mir-1225-5p	-0.629625	0.13677	hsa-mir-720	-0.605649	0.163841	hsa-mir-296-3p	-0.3957	0.4309	hsa-mir-1205	-0.361252	0.483765	hsa-mir-663b	-0.355096	0.493012	hsa-mir-92b	-0.346232	0.505136	hsa-mir-7	-0.339593	0.515945	hsa-mir-105	-0.323225	0.542782
ILMN_1675191	NM_152687	202309	C5orf29	4.06e-05	0.48	5	hsa-mir-1225-5p	-0.60752	0.162279	hsa-mir-943	-0.542496	0.231671	hsa-mir-1228*	-0.394789	0.432612	hsa-mir-7	-0.39005	0.439732	hsa-mir-125b-1*	-0.332162	0.528427
ILMN_1750409	NM_004251	9367	RAB9A	4.06e-05	0.64	0
ILMN_1652223	NM_014149	29062	HSPC049	4.06e-05	0.43	4	hsa-mir-663b	-0.710808	0.0709427	hsa-mir-1228*	-0.474859	0.31176	hsa-mir-296-3p	-0.338039	0.518735	hsa-mir-92a	-0.336081	0.522163
ILMN_1729987	NM_005417	6714	SRC	4.33e-05	0.61	7	hsa-mir-296-3p	-0.680031	0.0950824	hsa-mir-1228*	-0.679015	0.0959745	hsa-mir-663b	-0.560814	0.210066	hsa-mir-657	-0.465955	0.323536	hsa-mir-1225-5p	-0.428599	0.378315	hsa-mir-1204	-0.392082	0.436543	hsa-mir-7	-0.372524	0.464858
ILMN_1753143	NM_033103	85415	RHPN2	4.33e-05	2.11	1	hsa-mir-107	-0.302222	0.578958
ILMN_1709484	NM_000057	641	BLM	4.33e-05	2.19	0
ILMN_1668559	NM_001005339	6001	RGS10	4.33e-05	0.53	0
ILMN_1700428	NM_002120	3112	HLA-DOB	4.61e-05	0.42	1	hsa-mir-296-3p	-0.742641	0.0504807
ILMN_1804929	NM_000916	5021	OXTR	4.61e-05	0.42	4	hsa-mir-92a	-0.775129	0.0362537	hsa-mir-657	-0.657182	0.114286	hsa-mir-25	-0.602221	0.16742	hsa-mir-1225-5p	-0.562367	0.208186
ILMN_1654118	NM_001191	598	BCL2L1	4.61e-05	0.54	4	hsa-mir-663b	-0.431812	0.373924	hsa-mir-1228*	-0.353126	0.495482	hsa-mir-92a-1*	-0.342336	0.511466	hsa-mir-657	-0.309216	0.566189
ILMN_1651461	NM_001002033	51155	HN1	4.61e-05	1.68	1	hsa-mir-24	-0.405876	0.415339
ILMN_1691736	NM_013443	30815	ST6GALNAC6	4.8e-05	0.66	6	hsa-mir-296-3p	-0.814791	0.0212098	hsa-mir-1228*	-0.609428	0.160036	hsa-mir-663b	-0.531225	0.244373	hsa-mir-943	-0.447795	0.35209	hsa-mir-125b-1*	-0.408726	0.410309	hsa-mir-193a-5p	-0.402062	0.420775
ILMN_1756992	NM_001018017	4582	MUC1	4.8e-05	1.91	0
ILMN_1737462	NM_181354	55074	OXR1	4.8e-05	0.66	0
ILMN_1809933	NM_002648	5292	PIM1	5.09e-05	1.73	2	hsa-mir-326	-0.498538	0.28183	hsa-mir-24	-0.357418	0.48991
ILMN_1660871	NM_014397	10783	NEK6	5.09e-05	0.54	5	hsa-mir-296-3p	-0.732647	0.0559542	hsa-mir-1228*	-0.531742	0.244004	hsa-mir-663b	-0.522377	0.255263	hsa-mir-381	-0.381711	0.450034	hsa-mir-1225-5p	-0.375553	0.45926
ILMN_1801105	NM_212539	5580	PRKCD	5.09e-05	0.57	1	hsa-mir-1228*	-0.688776	0.0877594
ILMN_1724480	NM_004655	8313	AXIN2	5.09e-05	0.55	2	hsa-mir-663b	-0.572094	0.198862	hsa-mir-1228*	-0.365772	0.476127
ILMN_1726114	NM_033102	85414	SLC45A3	5.34e-05	0.62	6	hsa-mir-657	-0.674182	0.10046	hsa-mir-296-3p	-0.613394	0.155065	hsa-mir-92a	-0.573539	0.197367	hsa-mir-25	-0.536132	0.238767	hsa-mir-1228*	-0.356559	0.490659	hsa-mir-1225-5p	-0.332623	0.527738
ILMN_1815682	NM_020187	56941	C3orf37	5.34e-05	0.65	1	hsa-mir-874	-0.411833	0.40509
ILMN_1683792	NM_015907	51056	LAP3	5.85e-05	1.87	0
ILMN_1758146	NM_001040022	140885	SIRPA	5.85e-05	0.32	12	hsa-mir-1225-5p	-0.697927	0.0805925	hsa-mir-296-3p	-0.618036	0.149509	hsa-mir-92a-1*	-0.588404	0.181939	hsa-mir-943	-0.573057	0.197966	hsa-mir-92a	-0.483802	0.299673	hsa-mir-663b	-0.455067	0.33952	hsa-mir-1228*	-0.42984	0.376825	hsa-mir-25	-0.420507	0.391987	hsa-mir-26b*	-0.403868	0.417969	hsa-mir-657	-0.391782	0.436882	hsa-mir-92b	-0.343394	0.509423	hsa-mir-381	-0.3007	0.581325
ILMN_1787657	NM_012129	9069	CLDN12	5.85e-05	0.62	2	hsa-mir-296-3p	-0.579619	0.191579	hsa-mir-1228*	-0.354839	0.493063
ILMN_1732831	NM_019886	56548	CHST7	6.05e-05	0.55	3	hsa-mir-92a	-0.735942	0.0535079	hsa-mir-25	-0.563562	0.207496	hsa-mir-663b	-0.320799	0.546824
ILMN_1796642	NM_000433	4688	NCF2	6.05e-05	0.41	0
ILMN_1705210	NM_181711	160622	GRASP	6.05e-05	0.66	3	hsa-mir-296-3p	-0.482786	0.301054	hsa-mir-663b	-0.343382	0.509423	hsa-mir-1225-5p	-0.301922	0.579502
ILMN_1768505	NM_001560	3597	IL13RA1	6.32e-05	0.42	4	hsa-mir-296-3p	-0.689664	0.0872177	hsa-mir-663b	-0.549524	0.222302	hsa-mir-1228*	-0.481111	0.303196	hsa-mir-657	-0.456029	0.338104
ILMN_1763260	NM_001530	3091	HIF1A	6.32e-05	1.71	0
ILMN_1679011	NM_000339	6559	SLC12A3	6.32e-05	0.51	3	hsa-mir-663b	-0.860036	0.0129464	hsa-mir-1228*	-0.711281	0.0708697	hsa-mir-1225-5p	-0.563494	0.207533
ILMN_1810191	NM_003706	8605	PLA2G4C	6.64e-05	0.57	0
ILMN_1680110	NM_006829	10974	C10orf116	6.64e-05	0.38	0
ILMN_1781285	NM_004417	1843	DUSP1	6.9e-05	0.57	3	hsa-mir-25	-0.676876	0.0976656	hsa-mir-92a	-0.55195	0.220033	hsa-mir-92b	-0.536561	0.238201
ILMN_1674236	NM_001540	3315	HSPB1	6.9e-05	0.58	1	hsa-mir-296-3p	-0.570913	0.199963
ILMN_1789171	NM_013302	29904	EEF2K	7.28e-05	0.62	5	hsa-mir-296-3p	-0.685416	0.0911755	hsa-mir-1228*	-0.562801	0.20791	hsa-mir-1225-5p	-0.542216	0.23209	hsa-mir-663b	-0.504071	0.277168	hsa-mir-657	-0.361756	0.482742
ILMN_1684357	XR_017975	79686	C14orf139	7.46e-05	0.62	0
ILMN_1685625	NM_003355	7351	UCP2	7.46e-05	0.53	2	hsa-mir-92a-1*	-0.775725	0.0362013	hsa-mir-7	-0.388707	0.441699
ILMN_1679731	NM_145648	121260	SLC15A4	7.46e-05	0.46	2	hsa-mir-1228*	-0.555149	0.216223	hsa-mir-1225-5p	-0.312951	0.559641
ILMN_1787256	NM_020897	57657	HCN3	7.98e-05	0.53	7	hsa-mir-663b	-0.740922	0.0515169	hsa-mir-1228*	-0.713304	0.0694611	hsa-mir-296-3p	-0.526195	0.249667	hsa-mir-26b*	-0.486278	0.296734	hsa-mir-1225-5p	-0.455583	0.338773	hsa-mir-657	-0.445091	0.355687	hsa-mir-1204	-0.325819	0.538596
ILMN_1683950	NM_013323	29916	SNX11	7.98e-05	0.53	6	hsa-mir-1228*	-0.592826	0.177305	hsa-mir-1204	-0.56906	0.201988	hsa-mir-657	-0.51881	0.259479	hsa-mir-663b	-0.504522	0.276898	hsa-mir-296-3p	-0.479628	0.305088	hsa-mir-1225-5p	-0.417606	0.397021
ILMN_1719695	NM_001005474	64332	NFKBIZ	8.26e-05	0.51	4	hsa-mir-1225-5p	-0.590867	0.179231	hsa-mir-296-3p	-0.485902	0.29734	hsa-mir-663b	-0.417972	0.396447	hsa-mir-1228*	-0.386452	0.444805
ILMN_1690537	NM_176791	149699	FAM112A	8.37e-05	1.65	0
ILMN_1784380	NM_138287	151636	DTX3L	8.37e-05	1.6	3	hsa-mir-125b-1*	-0.7627	0.0405593	hsa-mir-130a	-0.537668	0.237336	hsa-mir-1225-5p	-0.413065	0.403883
ILMN_1801307	NM_003810	8743	TNFSF10	8.37e-05	1.6	1	hsa-mir-296-3p	-0.387827	0.443195
ILMN_1718610	NM_001006634	55114	ARHGAP17	8.37e-05	0.5	1	hsa-mir-1225-5p	-0.525483	0.250981
ILMN_1793474	NM_198337	3638	INSIG1	8.6e-05	0.63	5	hsa-mir-296-3p	-0.691847	0.0857183	hsa-mir-1228*	-0.669702	0.104496	hsa-mir-92a	-0.53855	0.236579	hsa-mir-1225-5p	-0.532098	0.243623	hsa-mir-25	-0.528495	0.246762
ILMN_1743701	NM_016354	28231	SLCO4A1	8.6e-05	1.91	0
ILMN_1749403	NM_178562	340348	TSPAN33	8.83e-05	0.47	4	hsa-mir-663b	-0.676916	0.0976656	hsa-mir-1228*	-0.50339	0.277573	hsa-mir-296-3p	-0.389809	0.440348	hsa-mir-1225-5p	-0.349209	0.500482
ILMN_1798360	NM_020311	57007	CXCR7	9e-05	0.35	0
ILMN_1798679	NM_001012302	338440	TMEM16J	9e-05	0.57	4	hsa-mir-296-3p	-0.572714	0.198535	hsa-mir-1228*	-0.551338	0.220421	hsa-mir-663b	-0.538972	0.235992	hsa-mir-1225-5p	-0.383798	0.447622
ILMN_1755737	NM_025204	80305	TRABD	9.19e-05	1.59	2	hsa-mir-125b-1*	-0.850907	0.0139644	hsa-mir-326	-0.626873	0.139857
ILMN_1799487	NM_052818	90634	CG018	9.36e-05	0.64	0
ILMN_1746175	NM_003326	7292	TNFSF4	9.36e-05	0.4	3	hsa-mir-663b	-0.586821	0.182957	hsa-mir-296-3p	-0.581458	0.189638	hsa-mir-1228*	-0.506931	0.273983
ILMN_1733055	NM_153235	167838	TXLNB	9.36e-05	0.66	3	hsa-mir-296-3p	-0.478938	0.305742	hsa-mir-1228*	-0.445814	0.355053	hsa-mir-1225-5p	-0.407482	0.412853
ILMN_1726512	NM_181877	54993	ZSCAN2	9.36e-05	0.66	7	hsa-mir-1225-5p	-0.575133	0.196034	hsa-mir-296-3p	-0.567012	0.204446	hsa-mir-92a	-0.563721	0.207394	hsa-mir-1228*	-0.433693	0.371187	hsa-mir-657	-0.417812	0.396798	hsa-mir-25	-0.389446	0.440915	hsa-mir-663b	-0.322214	0.544367
ILMN_1667430	NM_003676	8560	DEGS1	9.7e-05	1.57	0
ILMN_1788251	NM_003498	8303	SNN	9.97e-05	0.48	10	hsa-mir-92a	-0.654096	0.115953	hsa-mir-25	-0.604824	0.164603	hsa-mir-296-3p	-0.597597	0.171611	hsa-mir-663b	-0.57637	0.194567	hsa-mir-1225-5p	-0.566807	0.204835	hsa-mir-1205	-0.551705	0.220421	hsa-mir-563	-0.527751	0.247734	hsa-mir-1228*	-0.509082	0.271499	hsa-mir-657	-0.44463	0.356109	hsa-mir-1204	-0.348357	0.501725
ILMN_1708275	NM_080591	5742	PTGS1	0.000101	0.4	0
ILMN_1791569	NM_032242	5361	PLXNA1	0.000101	0.56	9	hsa-mir-663b	-0.528731	0.24651	hsa-mir-92a	-0.525103	0.251742	hsa-mir-646	-0.520632	0.257043	hsa-mir-296-3p	-0.470658	0.316085	hsa-mir-1826	-0.404176	0.417508	hsa-mir-1270	-0.346873	0.504293	hsa-mir-1228*	-0.322884	0.543414	hsa-mir-1204	-0.319635	0.548519	hsa-mir-193a-5p	-0.301152	0.580545
ILMN_1678535	NM_000125	2099	ESR1	0.000101	0.65	6	hsa-mir-296-3p	-0.632748	0.134863	hsa-mir-381	-0.497043	0.283054	hsa-mir-663b	-0.4635	0.327162	hsa-mir-1228*	-0.456015	0.338104	hsa-mir-1225-5p	-0.446636	0.353721	hsa-mir-1204	-0.441766	0.360459
ILMN_1729749	NM_016323	51191	HERC5	0.000105	1.62	0
ILMN_1681882	NM_000078	1071	CETP	0.000108	0.64	1	hsa-mir-1225-5p	-0.374484	0.460924
ILMN_1794715	NM_003272	7107	GPR137B	0.000111	0.45	0
ILMN_1676955	NM_003331	7297	TYK2	0.000115	0.66	2	hsa-mir-296-3p	-0.71565	0.0676944	hsa-mir-1228*	-0.639284	0.128029
ILMN_1727639	NM_014214	3613	IMPA2	0.000116	2.12	0
ILMN_1815941	NM_005904	4092	SMAD7	0.000116	0.5	6	hsa-mir-296-3p	-0.584662	0.185109	hsa-mir-25	-0.522654	0.254845	hsa-mir-92a	-0.499119	0.281452	hsa-mir-1228*	-0.493439	0.287434	hsa-mir-663b	-0.483269	0.300516	hsa-mir-92b	-0.35058	0.49875
ILMN_1708348	NM_001109	101	ADAM8	0.000122	0.65	3	hsa-mir-663b	-0.594311	0.175893	hsa-mir-1228*	-0.559868	0.211772	hsa-mir-296-3p	-0.436078	0.36749
ILMN_1798061	NM_015346	23503	ZFYVE26	0.000122	0.59	0
ILMN_1771019	NM_004687	9110	MTMR4	0.000131	0.65	1	hsa-mir-1228*	-0.616541	0.151657
ILMN_1710186	NM_002987	6361	CCL17	0.000131	0.19	1	hsa-mir-663b	-0.549471	0.222302
ILMN_1798846	NM_003388	7461	CLIP2	0.000133	0.4	8	hsa-mir-663b	-0.722004	0.0629875	hsa-mir-296-3p	-0.641797	0.125946	hsa-mir-1228*	-0.596056	0.174126	hsa-mir-657	-0.460005	0.33207	hsa-mir-1225-5p	-0.422707	0.388169	hsa-mir-92a-1*	-0.373532	0.462921	hsa-mir-1204	-0.341188	0.512999	hsa-mir-625	-0.336586	0.52112
ILMN_1724181	NM_000585	3600	IL15	0.000138	0.62	0
ILMN_1660661	NM_030752	6950	TCP1	0.000139	1.55	0
ILMN_1739792	NM_001665	391	RHOG	0.000141	0.66	3	hsa-mir-296-3p	-0.654913	0.115269	hsa-mir-1228*	-0.637877	0.129594	hsa-mir-1270	-0.350476	0.49875
ILMN_1673363	NM_001025160	976	CD97	0.000142	0.61	4	hsa-mir-296-3p	-0.823122	0.0187654	hsa-mir-1228*	-0.789495	0.0288672	hsa-mir-663b	-0.604044	0.165524	hsa-mir-1225-5p	-0.360267	0.485345
ILMN_1684553	NM_004310	399	RHOH	0.000147	1.5	0
ILMN_1752889	NM_021105	5359	PLSCR1	0.000151	1.58	0
ILMN_1682717	NM_003897	8870	IER3	0.000151	0.49	3	hsa-mir-296-3p	-0.723494	0.0617985	hsa-mir-1225-5p	-0.463492	0.327162	hsa-mir-663b	-0.387798	0.443206
ILMN_1746025	NM_032778	84864	MINA	0.000152	1.53	0
ILMN_1674243	NM_003234	7037	TFRC	0.000161	1.65	1	hsa-mir-1270	-0.355161	0.492966
ILMN_1790555	NM_020879	57639	KIAA1505	0.000161	0.6	0
ILMN_1730931	NM_014961	22902	RUFY3	0.000166	0.64	4	hsa-mir-296-3p	-0.688077	0.0885567	hsa-mir-603	-0.64424	0.124285	hsa-mir-26b*	-0.522366	0.255263	hsa-mir-1228*	-0.441387	0.360639
ILMN_1777740	NM_016647	51337	C8orf55	0.00017	1.51	6	hsa-mir-125b-1*	-0.822685	0.0187654	hsa-mir-193a-5p	-0.467364	0.321213	hsa-mir-1228*	-0.378378	0.454872	hsa-mir-326	-0.369419	0.470127	hsa-mir-1225-5p	-0.335275	0.523776	hsa-mir-296-3p	-0.317802	0.551767
ILMN_1813379	NM_001561	3604	TNFRSF9	0.00017	0.61	3	hsa-mir-296-3p	-0.680133	0.0949649	hsa-mir-26b*	-0.58319	0.187477	hsa-mir-663b	-0.438463	0.364314
ILMN_1656057	NM_002658	5328	PLAU	0.000176	0.47	3	hsa-mir-1228*	-0.649895	0.119512	hsa-mir-663b	-0.593554	0.176916	hsa-mir-296-3p	-0.560728	0.210238
ILMN_1675406	NM_032483	84513	PPAPDC1B	0.000188	0.66	2	hsa-mir-296-3p	-0.463915	0.326646	hsa-mir-1228*	-0.376061	0.458908
ILMN_1653504	NM_001400	1901	EDG1	0.000194	2.1	4	hsa-mir-130a	-0.653574	0.116511	hsa-mir-24	-0.493144	0.287889	hsa-mir-181c	-0.426242	0.382555	hsa-mir-1204	-0.354656	0.493255
ILMN_1668652	NM_001025076	10659	CUGBP2	0.000197	0.66	10	hsa-mir-296-3p	-0.560397	0.210962	hsa-mir-1225-5p	-0.463699	0.327018	hsa-mir-381	-0.462886	0.32821	hsa-mir-922	-0.422527	0.388532	hsa-mir-92a	-0.412712	0.404134	hsa-mir-657	-0.362529	0.481456	hsa-mir-1228*	-0.346619	0.50464	hsa-mir-26b*	-0.337033	0.520372	hsa-mir-25	-0.328583	0.533992	hsa-mir-663b	-0.326643	0.537362
ILMN_1739805	NM_017668	54820	NDE1	0.000197	0.5	10	hsa-mir-663b	-0.722347	0.0627144	hsa-mir-1228*	-0.681553	0.0933206	hsa-mir-296-3p	-0.641637	0.125966	hsa-mir-1205	-0.440147	0.362455	hsa-mir-922	-0.408064	0.411731	hsa-mir-1204	-0.389681	0.440515	hsa-mir-1225-5p	-0.340771	0.513868	hsa-mir-625	-0.331173	0.530258	hsa-mir-657	-0.326473	0.537498	hsa-mir-1270	-0.313824	0.558613
ILMN_1725311	NM_000160	2642	GCGR	0.000206	0.29	1	hsa-mir-1225-5p	-0.648193	0.120143
ILMN_1681437	NM_016286	51181	DCXR	0.000206	1.71	0
ILMN_1789775	NM_018093	54663	WDR74	0.000209	1.52	0
ILMN_1672914	NM_080422	5771	PTPN2	0.000211	1.61	0
ILMN_1778321	NM_017585	11182	SLC2A6	0.000213	0.65	6	hsa-mir-296-3p	-0.737994	0.0528528	hsa-mir-1228*	-0.667396	0.106205	hsa-mir-663b	-0.653535	0.116511	hsa-mir-26b*	-0.525232	0.251466	hsa-mir-1225-5p	-0.513432	0.265355	hsa-mir-943	-0.430031	0.376416
ILMN_1656186	NM_173854	254428	SLC41A1	0.000213	1.65	2	hsa-mir-24	-0.539306	0.235381	hsa-mir-326	-0.487987	0.294293
ILMN_1802653	NM_005755	10148	EBI3	0.000221	0.52	2	hsa-mir-663b	-0.694962	0.0831639	hsa-mir-296-3p	-0.524523	0.252657
ILMN_1765459	NM_005979	6284	S100A13	0.000225	0.58	0
ILMN_1690209	NM_001007544	440712	C1orf186	0.000225	0.56	0
ILMN_1682081	NM_153341	127544	IBRDC3	0.000225	0.62	0
ILMN_1724422	NM_000655	6402	SELL	0.000225	2.19	1	hsa-mir-125b-1*	-0.758795	0.0426069
ILMN_1654060	NM_199054	2872	MKNK2	0.00025	0.56	6	hsa-mir-663b	-0.564418	0.206862	hsa-mir-1270	-0.533759	0.241204	hsa-mir-92a	-0.518755	0.259517	hsa-mir-1204	-0.487563	0.294927	hsa-mir-296-3p	-0.459493	0.33295	hsa-mir-1228*	-0.457604	0.336028
ILMN_1690963	NM_018482	50807	DDEF1	0.000251	0.58	5	hsa-mir-296-3p	-0.782081	0.0329852	hsa-mir-1228*	-0.661983	0.11015	hsa-mir-663b	-0.605324	0.164025	hsa-mir-1225-5p	-0.545904	0.226912	hsa-mir-92a-1*	-0.458706	0.333876
ILMN_1780582	NM_001040280	9308	CD83	0.000277	0.53	2	hsa-mir-1228*	-0.57646	0.19449	hsa-mir-1225-5p	-0.46739	0.321161
ILMN_1726703	NM_001620	79026	AHNAK	0.000279	0.57	0
ILMN_1696380	NM_016362	51738	GHRL	0.000281	0.41	0
ILMN_1755075	NM_004508	3422	IDI1	0.000283	1.84	0
ILMN_1688392	NM_024508	79413	ZBED2	0.000283	3.61	1	hsa-mir-125b-1*	-0.417943	0.396516
ILMN_1796677	NM_152545	153020	RASGEF1B	0.000292	0.63	2	hsa-mir-1205	-0.549209	0.222562	hsa-mir-193a-5p	-0.37495	0.460161
ILMN_1704063	NM_012284	23416	KCNH3	0.000294	0.43	3	hsa-mir-296-3p	-0.585264	0.184597	hsa-mir-1228*	-0.539616	0.235138	hsa-mir-1225-5p	-0.368861	0.471213
ILMN_1701308	NM_000088	1277	COL1A1	0.000295	0.54	4	hsa-mir-92a-1*	-0.642829	0.125442	hsa-mir-1228*	-0.463059	0.327861	hsa-mir-625	-0.46116	0.330693	hsa-mir-296-3p	-0.397442	0.427946
ILMN_1786211	NM_003922	8925	HERC1	0.000341	0.58	0
ILMN_1659206	NM_000964	5914	RARA	0.000343	0.65	7	hsa-mir-1270	-0.567111	0.204414	hsa-mir-92a	-0.52403	0.253	hsa-mir-296-3p	-0.514983	0.263601	hsa-mir-663b	-0.498096	0.28244	hsa-mir-1228*	-0.481873	0.302099	hsa-mir-657	-0.428807	0.378008	hsa-mir-625	-0.394831	0.432543
ILMN_1659913	NM_002201	3669	ISG20	0.00039	1.62	0
ILMN_1749011	NM_018090	55707	NECAP2	0.000412	0.65	1	hsa-mir-922	-0.415954	0.399295
ILMN_1688480	NM_053056	595	CCND1	0.000421	0.49	11	hsa-mir-296-3p	-0.765254	0.0392297	hsa-mir-943	-0.600544	0.169155	hsa-mir-1228*	-0.580716	0.19043	hsa-mir-25	-0.520922	0.256532	hsa-mir-92a	-0.478776	0.306044	hsa-mir-663b	-0.470295	0.316746	hsa-mir-1225-5p	-0.450603	0.346559	hsa-mir-657	-0.400852	0.422596	hsa-mir-26b*	-0.371035	0.46747	hsa-mir-92a-1*	-0.355615	0.492339	hsa-mir-720	-0.318145	0.551458
ILMN_1691572	NM_003312	7263	TST	0.000428	1.78	0
ILMN_1688154	NM_002447	4486	MST1R	0.000437	0.52	2	hsa-mir-657	-0.367971	0.472673	hsa-mir-1225-5p	-0.319436	0.548739
ILMN_1724487	NM_001080792	90416	CCDC32	0.000445	0.59	2	hsa-mir-1225-5p	-0.463497	0.327162	hsa-mir-663b	-0.411427	0.405749
ILMN_1772329	NM_006309	9209	LRRFIP2	0.000462	0.66	0
ILMN_1801246	NM_003641	8519	IFITM1	0.000492	1.93	0
ILMN_1797342	NM_015033	23048	FNBP1	0.000492	0.63	8	hsa-mir-1204	-0.673279	0.101598	hsa-mir-663b	-0.568539	0.202645	hsa-mir-296-3p	-0.50776	0.27312	hsa-mir-1228*	-0.506917	0.273983	hsa-mir-1225-5p	-0.479899	0.304587	hsa-mir-92a-1*	-0.431644	0.374265	hsa-mir-922	-0.416428	0.398576	hsa-mir-657	-0.335078	0.524072
ILMN_1655261	NM_152321	121506	C12orf46	0.000497	0.59	2	hsa-mir-1228*	-0.493693	0.287117	hsa-mir-1225-5p	-0.483922	0.299439
ILMN_1700432	NM_002221	3707	ITPKB	0.000501	0.61	9	hsa-mir-663b	-0.62679	0.139864	hsa-mir-296-3p	-0.577325	0.193603	hsa-mir-26b*	-0.544576	0.229073	hsa-mir-1228*	-0.463695	0.327018	hsa-mir-92a-1*	-0.392217	0.436483	hsa-mir-381	-0.340016	0.515075	hsa-mir-657	-0.324231	0.541159	hsa-mir-1204	-0.305803	0.572305	hsa-mir-1225-5p	-0.304127	0.575153
ILMN_1757552	NM_012232	284119	PTRF	0.000518	1.72	3	hsa-mir-125b-1*	-0.534349	0.24026	hsa-mir-193b	-0.411614	0.405445	hsa-mir-657	-0.344777	0.507213
ILMN_1652521	NM_015458	66036	MTMR9	0.000522	0.64	9	hsa-mir-296-3p	-0.71716	0.0666407	hsa-mir-663b	-0.574428	0.196457	hsa-mir-1228*	-0.540476	0.234154	hsa-mir-1205	-0.523447	0.253866	hsa-mir-92a	-0.514052	0.264674	hsa-mir-25	-0.509299	0.271325	hsa-mir-1225-5p	-0.491462	0.290284	hsa-mir-381	-0.393294	0.434915	hsa-mir-657	-0.344673	0.507368
ILMN_1745223	NM_012121	23580	CDC42EP4	0.0006	0.46	7	hsa-mir-663b	-0.742699	0.0504807	hsa-mir-1228*	-0.613161	0.155381	hsa-mir-296-3p	-0.592059	0.177866	hsa-mir-943	-0.530516	0.244547	hsa-mir-26b*	-0.400576	0.422686	hsa-mir-1225-5p	-0.341438	0.512689	hsa-mir-105	-0.320579	0.547181
ILMN_1766125	NM_004793	9361	LONP1	0.000605	1.52	0
ILMN_1707551	NM_001010982	125061	AFMID	0.000632	1.52	1	hsa-mir-125b-1*	-0.709101	0.0723335
ILMN_1767365	NM_002576	5058	PAK1	0.00064	0.61	4	hsa-mir-92a-1*	-0.606509	0.162963	hsa-mir-1228*	-0.416178	0.398871	hsa-mir-296-3p	-0.38396	0.447622	hsa-mir-7	-0.340409	0.514558
ILMN_1815522	NM_173175	2185	PTK2B	0.000666	0.62	7	hsa-mir-1228*	-0.710349	0.0712516	hsa-mir-663b	-0.655707	0.114845	hsa-mir-296-3p	-0.606242	0.163145	hsa-mir-92a-1*	-0.551965	0.220033	hsa-mir-657	-0.530707	0.244547	hsa-mir-1204	-0.507906	0.27308	hsa-mir-1225-5p	-0.498685	0.28183
ILMN_1678690	NM_016327	51733	UPB1	0.000678	0.5	1	hsa-mir-663b	-0.627869	0.138505
ILMN_1685387	NM_002644	5284	PIGR	0.000683	0.58	5	hsa-mir-296-3p	-0.681276	0.0936899	hsa-mir-1225-5p	-0.618721	0.148765	hsa-mir-1228*	-0.520092	0.257752	hsa-mir-663b	-0.514711	0.263947	hsa-mir-1204	-0.313062	0.559597
ILMN_1750527	NM_133443	84706	GPT2	0.000704	1.82	7	hsa-mir-125b-1*	-0.753856	0.0446505	hsa-mir-326	-0.628892	0.137732	hsa-mir-542-5p	-0.628177	0.138321	hsa-mir-24	-0.470702	0.316085	hsa-mir-130a	-0.434224	0.370181	hsa-mir-193b	-0.312974	0.559597	hsa-mir-1204	-0.308516	0.567345
ILMN_1736911	NM_003275	7111	TMOD1	0.000707	2.52	1	hsa-mir-130a	-0.634467	0.133014
ILMN_1654072	NM_002996	6376	CX3CL1	0.000728	0.6	1	hsa-mir-663b	-0.322492	0.543867
ILMN_1800676	NM_030938	81671	TMEM49	0.000733	1.51	0
ILMN_1782538	NM_003380	7431	VIM	0.000744	0.58	0
ILMN_1676358	NM_002881	5899	RALB	0.000764	1.66	1	hsa-mir-381	-0.384495	0.447152
ILMN_1767809	NM_004125	552891	LOC552891	0.000803	1.56	0
ILMN_1728650	NM_003371	7410	VAV2	0.00089	0.66	6	hsa-mir-1225-5p	-0.499134	0.281452	hsa-mir-720	-0.487036	0.295553	hsa-mir-381	-0.441344	0.360751	hsa-mir-105	-0.376329	0.458549	hsa-mir-657	-0.364826	0.477537	hsa-mir-92a	-0.333521	0.526367
ILMN_1813846	NM_002560	5025	P2RX4	0.000928	0.57	3	hsa-mir-663b	-0.750572	0.0464576	hsa-mir-1228*	-0.672274	0.102103	hsa-mir-296-3p	-0.671695	0.102467
ILMN_1733937	NM_012329	23531	MMD	0.000938	0.61	2	hsa-mir-25	-0.667335	0.106205	hsa-mir-92a	-0.618602	0.148896
ILMN_1659029	NM_001001794	414918	FAM116B	0.000959	1.76	0
ILMN_1653280	NM_004131	3002	GZMB	0.000973	2.04	0
ILMN_1705663	NM_015263	23312	DMXL2	0.001	0.66	1	hsa-mir-1225-5p	-0.576419	0.19449
ILMN_1737788	NM_024053	79019	CENPM	0.00101	2.11	0
ILMN_1693766	NM_025009	9662	CEP135	0.00101	0.54	2	hsa-mir-1228*	-0.623161	0.143875	hsa-mir-943	-0.519669	0.258234
ILMN_1812616	NM_001080950	4641	MYO1C	0.00101	0.57	4	hsa-mir-296-3p	-0.761468	0.0409995	hsa-mir-663b	-0.708525	0.0725625	hsa-mir-1228*	-0.60609	0.163275	hsa-mir-657	-0.363846	0.479188
ILMN_1760347	NM_002727	5552	SRGN	0.00103	0.66	0
ILMN_1742350	NM_001311	1396	CRIP1	0.00103	0.47	0
ILMN_1728937	NM_003467	7852	CXCR4	0.00105	1.6	0
ILMN_1685124	NM_024549	79600	FLJ21127	0.00106	0.43	0
ILMN_1773427	NM_015158	23189	ANKRD15	0.00109	1.52	1	hsa-mir-181c	-0.313292	0.559255
ILMN_1721344	NM_130807	126308	MOBKL2A	0.00113	0.64	6	hsa-mir-663b	-0.699826	0.0791021	hsa-mir-1228*	-0.693421	0.0842051	hsa-mir-296-3p	-0.668282	0.105496	hsa-mir-1225-5p	-0.579086	0.19201	hsa-mir-26b*	-0.406993	0.413491	hsa-mir-193a-5p	-0.31314	0.559544
ILMN_1672417	NM_005608	5790	PTPRCAP	0.00117	1.7	0
ILMN_1695731	NM_001070	7283	TUBG1	0.00122	1.52	0
ILMN_1762084	NM_004944	1776	DNASE1L3	0.00134	0.58	0
ILMN_1673352	NM_006435	10581	IFITM2	0.00135	1.68	0
ILMN_1745397	NM_006187	4940	OAS3	0.00137	0.66	6	hsa-mir-296-3p	-0.655953	0.114845	hsa-mir-657	-0.387022	0.444296	hsa-mir-1228*	-0.383362	0.44794	hsa-mir-922	-0.368251	0.472197	hsa-mir-1225-5p	-0.363878	0.479188	hsa-mir-125b-1*	-0.317075	0.553127
ILMN_1670870	NM_001627	214	ALCAM	0.00139	0.6	0
ILMN_1724407	NM_006342	10460	TACC3	0.0014	1.65	0
ILMN_1773809	NM_138457	116113	FOXP4	0.00146	0.63	7	hsa-mir-92a-1*	-0.547654	0.224597	hsa-mir-657	-0.428476	0.378526	hsa-mir-1270	-0.423886	0.386366	hsa-mir-193a-5p	-0.382825	0.448676	hsa-mir-296-3p	-0.34827	0.501977	hsa-mir-92b	-0.346849	0.504323	hsa-mir-1228*	-0.320343	0.547526
ILMN_1718936	NM_007161	7940	LST1	0.00175	0.66	1	hsa-mir-1228*	-0.539159	0.235698
ILMN_1671353	NM_000882	3592	IL12A	0.00181	2	0
ILMN_1666181	NM_002999	6385	SDC4	0.00211	0.53	6	hsa-mir-1323	-0.568006	0.203493	hsa-mir-1228*	-0.557796	0.213726	hsa-mir-296-3p	-0.522834	0.254645	hsa-mir-657	-0.474277	0.312343	hsa-mir-1225-5p	-0.402929	0.419689	hsa-mir-663b	-0.353734	0.494403
ILMN_1680770	NM_013444	29978	UBQLN2	0.00238	1.56	0
ILMN_1713266	NM_017709	54855	FAM46C	0.0024	1.54	4	hsa-mir-125b-1*	-0.755097	0.0446505	hsa-mir-326	-0.665969	0.1069	hsa-mir-181c	-0.455716	0.338564	hsa-mir-24	-0.399602	0.4244
ILMN_1720623	NM_001009991	94120	SYTL3	0.0025	1.53	0
ILMN_1814221	NM_002522	4884	NPTX1	0.0025	0.51	9	hsa-mir-943	-0.723579	0.0617985	hsa-mir-29b-2*	-0.436077	0.36749	hsa-mir-874	-0.403148	0.419257	hsa-mir-92b	-0.393338	0.434903	hsa-mir-21*	-0.386262	0.444856	hsa-mir-296-3p	-0.382533	0.449102	hsa-mir-331-5p	-0.381916	0.449832	hsa-mir-657	-0.337062	0.520366	hsa-mir-886-5p	-0.3353	0.523704
ILMN_1771264	NM_025165	80237	ELL3	0.00251	1.66	0
ILMN_1767766	NM_181738	7001	PRDX2	0.00278	1.55	0
ILMN_1759075	NM_012452	23495	TNFRSF13B	0.0029	1.51	1	hsa-mir-326	-0.527035	0.248835
ILMN_1713014	NM_001007237	3321	IGSF3	0.00318	0.59	7	hsa-mir-943	-0.488358	0.293931	hsa-mir-657	-0.472779	0.314132	hsa-mir-1204	-0.391991	0.436586	hsa-mir-1228*	-0.372736	0.464629	hsa-mir-1225-5p	-0.351215	0.497585	hsa-mir-663b	-0.348839	0.501268	hsa-mir-296-3p	-0.335555	0.52326
ILMN_1686989	NM_198336	3638	INSIG1	0.00319	0.66	5	hsa-mir-296-3p	-0.691847	0.0857183	hsa-mir-1228*	-0.669702	0.104496	hsa-mir-92a	-0.53855	0.236579	hsa-mir-1225-5p	-0.532098	0.243623	hsa-mir-25	-0.528495	0.246762
ILMN_1808707	NM_003088	6624	FSCN1	0.0032	0.5	6	hsa-mir-663b	-0.540793	0.233962	hsa-mir-296-3p	-0.528451	0.246785	hsa-mir-657	-0.512849	0.26606	hsa-mir-1228*	-0.506238	0.274874	hsa-mir-92a-1*	-0.442811	0.358748	hsa-mir-1225-5p	-0.395519	0.431258
ILMN_1769550	NM_144975	162394	SLFN5	0.00361	0.62	2	hsa-mir-663b	-0.540223	0.234547	hsa-mir-657	-0.361656	0.483021
ILMN_1763487	NM_001037631	1493	CTLA4	0.00377	1.6	0
ILMN_1801584	NM_003467	7852	CXCR4	0.00401	1.83	0
ILMN_1713496	NM_003896	8869	ST3GAL5	0.00416	0.65	1	hsa-mir-922	-0.557573	0.214043
ILMN_1656287	NM_014767	9806	SPOCK2	0.00588	0.66	12	hsa-mir-296-3p	-0.713144	0.0694611	hsa-mir-1205	-0.595529	0.174512	hsa-mir-1225-5p	-0.578869	0.192406	hsa-mir-92a-1*	-0.552213	0.219918	hsa-mir-92a	-0.542711	0.231671	hsa-mir-943	-0.540873	0.233962	hsa-mir-1228*	-0.534946	0.239929	hsa-mir-1826	-0.52912	0.246063	hsa-mir-25	-0.471632	0.315052	hsa-mir-663b	-0.464862	0.325179	hsa-mir-657	-0.353728	0.494403	hsa-mir-193a-5p	-0.325368	0.539187
ILMN_1684571	NM_080860	89765	TSGA2	0.00609	0.65	0
ILMN_1675387	NM_004987	3987	LIMS1	0.00643	1.58	0
ILMN_1656501	NM_004419	1847	DUSP5	0.00727	1.51	2	hsa-mir-101	-0.490372	0.291845	hsa-mir-874	-0.460034	0.33207
ILMN_1653751	NM_139212	84525	HOP	0.0079	0.6

## Sheet: MEgreen
ME green
ID	GB Accession	Entrez	Gene Symbol	FDR	fold change IL21/CTR	number of miRNAs	miRNA	anti-correlation (Pearson)	q-value	miRNA	anti-correlation (Pearson)	q-value	miRNA	anti-correlation (Pearson)	q-value	miRNA	anti-correlation (Pearson)	q-value	miRNA	anti-correlation (Pearson)	q-value	miRNA	anti-correlation (Pearson)	q-value	miRNA	anti-correlation (Pearson)	q-value	miRNA	anti-correlation (Pearson)	q-value	miRNA	anti-correlation (Pearson)	q-value	miRNA	anti-correlation (Pearson)	q-value	miRNA	anti-correlation (Pearson)	q-value
ILMN_1716547	NM_017567	55577	NAGK	< 1e-07	0.56	0
ILMN_1661599	NM_019058	54541	DDIT4	< 1e-07	3.63	3	hsa-mir-326	-0.500613	0.279921	hsa-mir-22	-0.494085	0.28654	hsa-mir-181c	-0.454766	0.339913
ILMN_1807106	NM_005566	3939	LDHA	< 1e-07	2.05	0
ILMN_1807206	NM_138452	115817	DHRS1	< 1e-07	0.57	0
ILMN_1761733	NM_002118	3109	HLA-DMB	< 1e-07	0.58	0
ILMN_1698533	NM_005530	3419	IDH3A	< 1e-07	1.69	0
ILMN_1662437	NM_005178	602	BCL3	< 1e-07	2	1	hsa-mir-125b-1*	-0.315022	0.556387
ILMN_1739032	NM_001040613	54968	TMEM70	< 1e-07	1.69	1	hsa-mir-125b-1*	-0.48273	0.301161
ILMN_1737611	NM_016830	6843	VAMP1	< 1e-07	0.61	5	hsa-mir-1225-5p	-0.553385	0.218029	hsa-mir-296-3p	-0.518943	0.259225	hsa-mir-125b-1*	-0.442352	0.359656	hsa-mir-663b	-0.394399	0.433398	hsa-mir-1228*	-0.369073	0.470908
ILMN_1805827	NM_021129	5464	PPA1	< 1e-07	1.68	0
ILMN_1786328	NM_015397	25853	WDR40A	< 1e-07	1.57	2	hsa-mir-125b-1*	-0.544226	0.229712	hsa-mir-296-3p	-0.338461	0.518264
ILMN_1797875	NM_001629	241	ALOX5AP	< 1e-07	0.33	0
ILMN_1802100	NM_014265	10863	ADAM28	< 1e-07	0.53	0
ILMN_1664236	NM_021777	10863	ADAM28	< 1e-07	0.41	0
ILMN_1739428	NM_001547	3433	IFIT2	< 1e-07	0.64	2	hsa-mir-1225-5p	-0.613629	0.154699	hsa-mir-922	-0.592713	0.177305
ILMN_1674706	NM_006636	10797	MTHFD2	< 1e-07	2.11	0
ILMN_1655930	NM_012081	22936	ELL2	< 1e-07	1.56	2	hsa-mir-1228*	-0.400894	0.422596	hsa-mir-193a-5p	-0.327397	0.536099
ILMN_1757950	NM_032592	84680	PHACS	< 1e-07	0.61	0
ILMN_1783285	NM_001905	1503	CTPS	< 1e-07	1.88	0
ILMN_1669599	NM_017925	55667	DENND4C	< 1e-07	0.49	1	hsa-mir-381	-0.48524	0.298035
ILMN_1716815	NM_001712	634	CEACAM1	< 1e-07	0.43	4	hsa-mir-1225-5p	-0.57422	0.196593	hsa-mir-296-3p	-0.548309	0.223644	hsa-mir-92a-1*	-0.541559	0.232904	hsa-mir-1228*	-0.397172	0.428202
ILMN_1808811	NM_014963	22904	SBNO2	< 1e-07	1.82	2	hsa-mir-331-5p	-0.3518	0.496909	hsa-mir-193b	-0.320499	0.54728
ILMN_1680805	NM_173065	163702	IL28RA	< 1e-07	0.66	8	hsa-mir-1205	-0.633969	0.133646	hsa-mir-1204	-0.507979	0.272982	hsa-mir-125b-1*	-0.443845	0.357519	hsa-mir-296-3p	-0.422835	0.38804	hsa-mir-1225-5p	-0.389427	0.440919	hsa-mir-542-5p	-0.343628	0.509208	hsa-mir-92a	-0.320327	0.547561	hsa-mir-92a-1*	-0.311998	0.561233
ILMN_1664631	NM_021777	10863	ADAM28	9.73e-06	0.43	0
ILMN_1689700	NM_006673	10865	ARID5A	9.73e-06	1.57	0
ILMN_1682792	NM_004053	705	BYSL	9.73e-06	1.65	0
ILMN_1732296	NM_002167	3399	ID3	9.73e-06	0.61	3	hsa-mir-1228*	-0.563389	0.207544	hsa-mir-663b	-0.563374	0.207544	hsa-mir-1225-5p	-0.325047	0.539613
ILMN_1737043	NM_009588	4050	LTB	9.73e-06	0.4	2	hsa-mir-1225-5p	-0.370271	0.46903	hsa-mir-1228*	-0.338042	0.518735
ILMN_1735432	NM_014301	23479	ISCU	9.73e-06	0.61	0
ILMN_1710756	NM_001428	2023	ENO1	9.73e-06	1.57	2	hsa-mir-22	-0.377854	0.455799	hsa-mir-1228*	-0.361792	0.482629
ILMN_1784320	NM_130442	9844	ELMO1	9.73e-06	1.6	1	hsa-mir-125b-1*	-0.675997	0.0985022
ILMN_1679483	NM_018142	55174	INTS10	9.73e-06	1.54	0
ILMN_1760849	NM_018092	81831	NETO2	9.73e-06	1.61	0
ILMN_1652677	NM_198552	375061	FAM89A	9.73e-06	1.58	0
ILMN_1663113	NM_015140	23170	TTLL12	9.73e-06	1.83	1	hsa-mir-193b	-0.433568	0.371325
ILMN_1735461	NM_004728	9188	DDX21	9.73e-06	1.67	0
ILMN_1779965	NM_000476	203	AK1	9.73e-06	0.61	1	hsa-mir-296-3p	-0.504067	0.277168
ILMN_1806106	NM_014366	26354	GNL3	9.73e-06	1.55	0
ILMN_1714861	NM_001251	968	CD68	9.73e-06	0.61	0
ILMN_1749006	NM_052862	92241	RCSD1	9.73e-06	0.66	2	hsa-mir-1225-5p	-0.503821	0.277307	hsa-mir-296-3p	-0.494417	0.286082
ILMN_1777534	NM_000270	4860	NP	1.63e-05	1.95	0
ILMN_1766085	NM_002908	5966	REL	1.63e-05	0.49	0
ILMN_1682781	NM_003598	8463	TEAD2	1.63e-05	0.65	3	hsa-mir-296-3p	-0.460425	0.33174	hsa-mir-92a-1*	-0.388467	0.442033	hsa-mir-1228*	-0.362352	0.481635
ILMN_1800733	NM_005908	4126	MANBA	1.63e-05	0.62	0
ILMN_1725099	NM_006105	10411	RAPGEF3	1.63e-05	0.42	6	hsa-mir-720	-0.48875	0.293818	hsa-mir-296-3p	-0.38697	0.444351	hsa-mir-1225-5p	-0.357434	0.48991	hsa-mir-663b	-0.333571	0.526279	hsa-mir-125b-1*	-0.314521	0.557409	hsa-mir-943	-0.308396	0.567537
ILMN_1710923	NM_021181	57823	SLAMF7	1.63e-05	0.6	1	hsa-mir-296-3p	-0.391954	0.436609
ILMN_1741159	NM_005204	1326	MAP3K8	1.63e-05	0.5	0
ILMN_1696043	NM_017791	55640	C14orf58	1.63e-05	2.49	0
ILMN_1671337	NM_003039	6518	SLC2A5	2.13e-05	4.85	0
ILMN_1682567	NM_013301	29903	CCDC106	2.13e-05	0.66	4	hsa-mir-1228*	-0.567758	0.203493	hsa-mir-296-3p	-0.531299	0.244339	hsa-mir-1225-5p	-0.476698	0.309079	hsa-mir-663b	-0.475895	0.310461
ILMN_1801374	NM_153611	220002	CYBASC3	2.13e-05	0.54	2	hsa-mir-125b-1*	-0.40334	0.418923	hsa-mir-92a-1*	-0.33043	0.53141
ILMN_1770692	NM_018256	55759	WDR12	2.13e-05	1.77	0
ILMN_1796013	NM_006907	5831	PYCR1	2.52e-05	1.71	0
ILMN_1702763	NM_024772	79830	ZMYM1	2.52e-05	0.59	0
ILMN_1691693	NM_001024667	115352	FCRL3	2.52e-05	0.35	0
ILMN_1800224	NM_004741	9221	NOLC1	2.52e-05	1.57	0
ILMN_1767253	NM_015179	23223	RRP12	2.94e-05	1.52	0
ILMN_1658437	NM_178867	119559	SFXN4	3.38e-05	1.59	0
ILMN_1779353	NM_019042	54517	PUS7	3.69e-05	1.94	0
ILMN_1755649	NM_004695	9121	SLC16A5	3.69e-05	0.6	0
ILMN_1759159	NM_004761	5863	RGL2	3.69e-05	0.63	0
ILMN_1701243	NM_021830	56652	PEO1	3.69e-05	1.52	1	hsa-mir-125b-1*	-0.304212	0.574947
ILMN_1689233	NM_020365	8891	EIF2B3	3.69e-05	1.51	0
ILMN_1674402	NM_144649	137835	TMEM71	3.69e-05	0.65	0
ILMN_1753923	NM_002467	4609	MYC	3.69e-05	2.34	0
ILMN_1767556	NM_007021	11067	C10orf10	4.33e-05	1.95	1	hsa-mir-874	-0.403424	0.418837
ILMN_1707493	NM_001048197	751867	SNHG3-RCC1	4.33e-05	1.81	2	hsa-mir-326	-0.536236	0.238592	hsa-mir-193b	-0.311903	0.561453
ILMN_1766657	NM_198194	2040	STOM	4.33e-05	1.74	0
ILMN_1715583	NM_015201	23246	BOP1	4.33e-05	1.56	0
ILMN_1689624	NM_032778	84864	MINA	4.61e-05	1.57	0
ILMN_1670101	NM_001004419	29121	CLEC2D	4.61e-05	0.57	2	hsa-mir-1225-5p	-0.59173	0.178295	hsa-mir-92a-1*	-0.376129	0.458879
ILMN_1670439	NM_001011537	84248	FYTTD1	4.61e-05	0.61	3	hsa-mir-381	-0.552314	0.21977	hsa-mir-296-3p	-0.4411	0.361154	hsa-mir-1228*	-0.416576	0.398543
ILMN_1789636	NM_021602	974	CD79B	4.8e-05	0.61	3	hsa-mir-296-3p	-0.509085	0.271499	hsa-mir-326	-0.348782	0.501389	hsa-mir-663b	-0.329819	0.532371
ILMN_1764362	NM_017816	55646	LYAR	4.8e-05	1.68	0
ILMN_1695058	NM_033518	92745	SLC38A5	4.8e-05	1.64	0
ILMN_1751851	NM_177405	51816	CECR1	4.8e-05	0.53	4	hsa-mir-125b-1*	-0.488959	0.293428	hsa-mir-1225-5p	-0.404422	0.417276	hsa-mir-296-3p	-0.381622	0.450034	hsa-mir-92a-1*	-0.3755	0.459298
ILMN_1720373	NM_003486	8140	SLC7A5	5.34e-05	3.43	6	hsa-mir-652	-0.617025	0.150526	hsa-mir-326	-0.592107	0.177847	hsa-mir-542-5p	-0.544578	0.229073	hsa-mir-24	-0.52104	0.256532	hsa-mir-125b-1*	-0.43783	0.365233	hsa-mir-708	-0.356455	0.490835
ILMN_1802096	NM_172027	80325	ABTB1	5.34e-05	0.66	2	hsa-mir-1225-5p	-0.729839	0.0579527	hsa-mir-1228*	-0.325437	0.539122
ILMN_1726683	NM_024092	79073	TMEM109	5.62e-05	1.96	1	hsa-mir-125b-1*	-0.747024	0.0482128
ILMN_1762883	NM_032331	84291	MGC2408	5.85e-05	1.89	0
ILMN_1683475	NM_006114	10452	TOMM40	5.85e-05	1.67	1	hsa-mir-326	-0.40263	0.420074
ILMN_1728984	NM_006191	5036	PA2G4	6.05e-05	1.61	0
ILMN_1773760	NM_001079524	10606	PAICS	6.05e-05	1.8	0
ILMN_1788017	NM_032855	84941	HSH2D	6.32e-05	0.66	2	hsa-mir-296-3p	-0.500288	0.280458	hsa-mir-1228*	-0.334079	0.525608
ILMN_1772123	NM_198838	31	ACACA	6.32e-05	1.53	2	hsa-mir-1228*	-0.383758	0.447622	hsa-mir-296-3p	-0.361556	0.483185
ILMN_1723971	NM_001078176	2030	SLC29A1	6.9e-05	1.57	0
ILMN_1792168	NM_000403	2582	GALE	7.28e-05	1.59	0
ILMN_1795758	NM_004704	9136	RRP9	7.28e-05	1.53	0
ILMN_1675656	NM_003621	8495	PPFIBP2	7.46e-05	0.63	1	hsa-mir-663b	-0.469071	0.318874
ILMN_1711069	NM_016061	51646	YPEL5	7.46e-05	0.56	1	hsa-mir-1225-5p	-0.599006	0.170405
ILMN_1748591	NM_002539	4953	ODC1	7.71e-05	1.5	0
ILMN_1743103	NM_014631	9644	SH3PXD2A	7.98e-05	0.58	10	hsa-mir-92a-1*	-0.753702	0.0446505	hsa-mir-1225-5p	-0.70588	0.0741205	hsa-mir-1205	-0.671415	0.102647	hsa-mir-943	-0.58385	0.186479	hsa-mir-381	-0.498247	0.282143	hsa-mir-92a	-0.464774	0.325312	hsa-mir-720	-0.460968	0.33089	hsa-mir-657	-0.43812	0.364716	hsa-mir-296-3p	-0.387562	0.443642	hsa-mir-92b	-0.36156	0.483185
ILMN_1651316	NM_001781	969	CD69	8.26e-05	0.59	2	hsa-mir-130a	-0.421847	0.389475	hsa-mir-92a	-0.396246	0.430033
ILMN_1727271	NM_213645	7453	WARS	8.37e-05	1.96	0
ILMN_1702787	NM_022367	64218	SEMA4A	8.37e-05	1.72	0
ILMN_1791943	NM_052938	115350	FCRL1	8.83e-05	0.53	2	hsa-mir-296-3p	-0.664419	0.108451	hsa-mir-1228*	-0.56022	0.211287
ILMN_1674302	NM_002703	5471	PPAT	9.19e-05	1.59	0
ILMN_1792305	NM_014345	24149	ZNF318	9.5e-05	0.65	1	hsa-mir-296-3p	-0.374778	0.46047
ILMN_1797428	NM_052939	115352	FCRL3	9.5e-05	0.41	0
ILMN_1652825	NM_001558	3587	IL10RA	9.5e-05	0.61	1	hsa-mir-1205	-0.460609	0.331525
ILMN_1655821	NM_001747	822	CAPG	9.85e-05	0.63	0
ILMN_1716921	NM_018300	55769	ZNF83	9.97e-05	0.65	0
ILMN_1737441	NM_000626	974	CD79B	9.97e-05	0.58	3	hsa-mir-296-3p	-0.509085	0.271499	hsa-mir-326	-0.348782	0.501389	hsa-mir-663b	-0.329819	0.532371
ILMN_1719449	NM_001040261	166614	DCAMKL2	0.000101	0.64	4	hsa-mir-296-3p	-0.416335	0.398585	hsa-mir-92a-1*	-0.375841	0.459201	hsa-mir-125b-1*	-0.366262	0.475687	hsa-mir-193a-5p	-0.309562	0.565708
ILMN_1726320	NM_002250	3783	KCNN4	0.000105	1.54	1	hsa-mir-326	-0.439725	0.362899
ILMN_1669608	NM_002604	5150	PDE7A	0.000105	0.59	2	hsa-mir-1225-5p	-0.409258	0.409282	hsa-mir-125b-1*	-0.39865	0.425905
ILMN_1689518	NM_000442	5175	PECAM1	0.000116	0.63	2	hsa-mir-1225-5p	-0.539395	0.235301	hsa-mir-296-3p	-0.477185	0.30859
ILMN_1705753	NM_032359	84319	C3orf26	0.000116	1.51	0
ILMN_1651262	NM_031266	3182	HNRPAB	0.000116	1.7	0
ILMN_1666194	NM_006764	7866	IFRD2	0.000119	1.51	0
ILMN_1811522	NM_005138	9997	SCO2	0.000122	1.6	0
ILMN_1652027	NM_001470	2550	GABBR1	0.00013	0.64	5	hsa-mir-1225-5p	-0.744327	0.0499044	hsa-mir-663b	-0.511454	0.268159	hsa-mir-296-3p	-0.462007	0.329467	hsa-mir-1205	-0.3369	0.52051	hsa-mir-1228*	-0.326936	0.53676
ILMN_1684724	NM_001877	1380	CR2	0.00013	2.03	0
ILMN_1741133	NM_198175	4830	NME1	0.000137	1.98	0
ILMN_1668996	NM_001212	708	C1QBP	0.000138	1.6	0
ILMN_1766169	NM_005504	586	BCAT1	0.000139	1.55	0
ILMN_1771026	NM_002047	2617	GARS	0.000144	1.53	1	hsa-mir-130a	-0.589731	0.18021
ILMN_1763162	NM_001039589	1802	DPH2	0.000147	1.55	0
ILMN_1772521	NM_015440	25902	MTHFD1L	0.00015	1.83	0
ILMN_1661337	NM_003132	6723	SRM	0.000151	1.7	0
ILMN_1776939	NM_152866	931	MS4A1	0.000152	0.43	1	hsa-mir-1225-5p	-0.577067	0.193797
ILMN_1713875	NM_198175	4830	NME1	0.000154	1.65	0
ILMN_1704055	NM_016391	51491	HSPC111	0.000154	1.73	0
ILMN_1784871	NM_004104	2194	FASN	0.000154	1.7	2	hsa-mir-125b-1*	-0.388752	0.441699	hsa-mir-542-5p	-0.32093	0.546656
ILMN_1763207	NM_018664	55509	SNFT	0.000167	1.93	0
ILMN_1717317	NM_015044	23062	GGA2	0.000167	0.64	4	hsa-mir-1225-5p	-0.440312	0.362134	hsa-mir-296-3p	-0.400815	0.422596	hsa-mir-92a-1*	-0.386086	0.444992	hsa-mir-125b-1*	-0.327961	0.535091
ILMN_1736096	NM_203486	10683	DLL3	0.000179	1.61	1	hsa-mir-125b-1*	-0.467705	0.320785
ILMN_1706386	NM_017767	55630	SLC39A4	0.000182	1.7	2	hsa-mir-708	-0.63196	0.135518	hsa-mir-193a-5p	-0.328435	0.53425
ILMN_1680022	NM_013237	27166	PRELID1	0.000183	1.63	1	hsa-mir-22	-0.381803	0.449901
ILMN_1663627	NM_014800	9844	ELMO1	0.000187	1.56	1	hsa-mir-125b-1*	-0.675997	0.0985022
ILMN_1710962	NM_014573	27346	TMEM97	0.000187	1.69	2	hsa-mir-125b-1*	-0.666879	0.106335	hsa-mir-326	-0.394087	0.433657
ILMN_1767362	NM_197941	11174	ADAMTS6	0.000196	0.57	5	hsa-mir-193a-5p	-0.58648	0.183307	hsa-mir-296-3p	-0.445159	0.355687	hsa-mir-1225-5p	-0.381015	0.451178	hsa-mir-663b	-0.362419	0.481589	hsa-mir-1228*	-0.323403	0.542502
ILMN_1745356	NM_002416	4283	CXCL9	0.000205	3.78	1	hsa-mir-708	-0.338286	0.518408
ILMN_1657683	NM_032800	84886	C1orf198	0.000205	1.83	3	hsa-mir-125b-1*	-0.443585	0.357922	hsa-mir-193b	-0.437105	0.366178	hsa-mir-1228*	-0.306494	0.570987
ILMN_1653001	NM_138375	91768	CABLES1	0.000211	0.55	1	hsa-mir-125b-1*	-0.474553	0.312115
ILMN_1768127	NM_006824	10969	EBNA1BP2	0.000213	1.63	0
ILMN_1696419	NM_004099	2040	STOM	0.000221	1.55	0
ILMN_1715286	NM_004479	2529	FUT7	0.000222	2.76	0
ILMN_1723486	NM_000189	3099	HK2	0.000225	1.53	2	hsa-mir-125b-1*	-0.45471	0.339913	hsa-mir-1228*	-0.439355	0.36334
ILMN_1697268	NM_032048	84034	EMILIN2	0.000236	0.59	2	hsa-mir-1225-5p	-0.621955	0.145619	hsa-mir-296-3p	-0.524026	0.253
ILMN_1805922	NM_032565	84650	EBPL	0.000252	1.55	0
ILMN_1685240	NM_001002913	138428	PTRH1	0.000258	1.79	0
ILMN_1695851	NM_022141	64098	PARVG	0.000274	0.6	4	hsa-mir-125b-1*	-0.547013	0.225478	hsa-mir-92a-1*	-0.380475	0.451518	hsa-mir-1225-5p	-0.350312	0.498995	hsa-mir-296-3p	-0.329622	0.53268
ILMN_1667670	NM_014252	10166	SLC25A15	0.000275	1.53	0
ILMN_1709043	NM_018465	55848	C9orf46	0.000299	1.62	0
ILMN_1724449	NM_002983	6348	CCL3	0.000351	0.46	0
ILMN_1790987	NM_031407	10075	HUWE1	0.000359	1.5	0
ILMN_1685237	NM_017939	55027	FLJ20718	0.000365	1.51	0
ILMN_1723287	NM_014037	28968	SLC6A16	0.00037	0.65	1	hsa-mir-296-3p	-0.36414	0.478772
ILMN_1699599	NM_052939	115352	FCRL3	0.000399	0.49	0
ILMN_1717490	NM_001024662	6128	RPL6	0.000403	1.68	0
ILMN_1780533	NM_005615	6039	RNASE6	0.000428	0.64	0
ILMN_1716847	NM_021727	3995	FADS3	0.000432	0.6	1	hsa-mir-1225-5p	-0.461042	0.330805
ILMN_1683313	NM_173344	6482	ST3GAL1	0.00044	0.59	11	hsa-mir-1205	-0.624031	0.142791	hsa-mir-1826	-0.505431	0.276118	hsa-mir-193a-5p	-0.444037	0.357335	hsa-mir-296-3p	-0.443635	0.357889	hsa-mir-1228*	-0.425078	0.384565	hsa-mir-125b-1*	-0.416178	0.398871	hsa-mir-1204	-0.39828	0.426402	hsa-mir-92a-1*	-0.393343	0.434903	hsa-mir-1270	-0.356659	0.490627	hsa-mir-542-5p	-0.337003	0.520372	hsa-mir-25	-0.312619	0.56023
ILMN_1700147	NM_013378	29802	VPREB3	0.000445	0.35	0
ILMN_1737517	NM_000992	6159	RPL29	0.000445	2.07	0
ILMN_1683859	NM_003045	6541	SLC7A1	0.000491	1.56	8	hsa-mir-125b-1*	-0.647361	0.120885	hsa-mir-542-5p	-0.646432	0.121973	hsa-mir-326	-0.581574	0.189561	hsa-mir-652	-0.472231	0.314824	hsa-mir-1204	-0.439641	0.363045	hsa-mir-24	-0.384595	0.447024	hsa-mir-708	-0.36761	0.473459	hsa-mir-381	-0.342673	0.510794
ILMN_1658426	NM_025216	80326	WNT10A	0.000492	0.52	0
ILMN_1747355	XM_001123374	730422	LOC730422	0.000504	0.51	0
ILMN_1791759	NM_001565	3627	CXCL10	0.000543	2.53	2	hsa-mir-652	-0.52855	0.246688	hsa-mir-708	-0.495456	0.284918
ILMN_1807633	NM_005836	10247	HRSP12	0.000554	1.5	0
ILMN_1787628	NM_006392	10528	NOL5A	0.000559	1.51	0
ILMN_1782305	NM_006186	4929	NR4A2	0.000577	0.54	1	hsa-mir-125b-1*	-0.416407	0.398576
ILMN_1737580	NM_015704	27351	D15Wsu75e	0.000579	1.68	1	hsa-mir-1204	-0.309069	0.566424
ILMN_1685954	NM_000190	3145	HMBS	0.0006	1.52	0
ILMN_1721457	NM_002882	5902	RANBP1	0.000601	1.58	1	hsa-mir-1228*	-0.314509	0.557409
ILMN_1692938	NM_021154	29968	PSAT1	0.000601	2.49	0
ILMN_1786413	NM_001018077	2908	NR3C1	0.000649	0.67	5	hsa-mir-1225-5p	-0.572714	0.198535	hsa-mir-381	-0.535279	0.23961	hsa-mir-125b-1*	-0.477065	0.308731	hsa-mir-296-3p	-0.331506	0.529536	hsa-mir-92a-1*	-0.324511	0.540647
ILMN_1690252	NM_001001655	121642	ALKBH2	0.000694	1.54	0
ILMN_1782922	NM_001037339	5142	PDE4B	0.0007	0.61	3	hsa-mir-296-3p	-0.547543	0.224741	hsa-mir-1228*	-0.375772	0.459201	hsa-mir-663b	-0.353805	0.494231
ILMN_1675448	NM_004926	677	ZFP36L1	0.000812	0.52	2	hsa-mir-92a-1*	-0.6058	0.163841	hsa-mir-1225-5p	-0.552788	0.218895
ILMN_1659725	NM_020158	56915	EXOSC5	0.000823	1.55	0
ILMN_1803775	NM_002157	3336	HSPE1	0.000861	1.51	0
ILMN_1716276	NM_002984	6351	CCL4	0.000906	0.51	0
ILMN_1690939	NM_001953	1890	ECGF1	0.000922	1.66	0
ILMN_1663793	NM_052964	116449	MIST	0.000962	0.65	0
ILMN_1794782	NM_207628	9619	ABCG1	0.000967	0.61	0
ILMN_1725682	NM_002348	4063	LY9	0.000971	0.59	4	hsa-mir-125b-1*	-0.495171	0.285258	hsa-mir-296-3p	-0.46143	0.330454	hsa-mir-1225-5p	-0.438981	0.363702	hsa-mir-193a-5p	-0.32794	0.535117
ILMN_1791329	NM_030764	79368	FCRL2	0.000971	0.48	0
ILMN_1787345	NM_016594	51303	FKBP11	0.00101	1.58	0
ILMN_1769634	NM_144998	201254	STRA13	0.0011	1.55	1	hsa-mir-326	-0.399538	0.424477
ILMN_1716169	NM_002415	4282	MIF	0.00111	1.81	0
ILMN_1763379	NM_144711	151230	KLHL23	0.00118	1.52	0
ILMN_1764788	NM_001066	7133	TNFRSF1B	0.00123	0.67	5	hsa-mir-1205	-0.658521	0.113017	hsa-mir-1225-5p	-0.554834	0.216676	hsa-mir-125b-1*	-0.531861	0.243976	hsa-mir-296-3p	-0.418671	0.395041	hsa-mir-720	-0.328964	0.533577
ILMN_1717366	NM_199072	29969	MDFIC	0.00141	0.61	5	hsa-mir-1225-5p	-0.510943	0.268858	hsa-mir-296-3p	-0.493564	0.287432	hsa-mir-1228*	-0.420845	0.391278	hsa-mir-381	-0.362875	0.480706	hsa-mir-125b-1*	-0.324707	0.540297
ILMN_1804851	NM_015969	51373	MRPS17	0.00144	1.53	0
ILMN_1761728	NM_001611	54	ACP5	0.00155	0.65	1	hsa-mir-1225-5p	-0.309868	0.565155
ILMN_1800008	NM_000019	38	ACAT1	0.00156	1.5	0
ILMN_1771084	NM_005622	6296	ACSM3	0.00158	1.51	0
ILMN_1750722	NM_001011	6201	RPS7	0.0016	1.51	0
ILMN_1661439	NM_005803	10211	FLOT1	0.00165	1.53	0
ILMN_1749213	NM_022044	23753	SDF2L1	0.00178	1.62	0
ILMN_1693781	NM_001004420	29121	CLEC2D	0.00192	0.6	2	hsa-mir-1225-5p	-0.59173	0.178295	hsa-mir-92a-1*	-0.376129	0.458879
ILMN_1746720	NM_153211	125488	C18orf17	0.002	1.53	1	hsa-mir-24	-0.432424	0.37311
ILMN_1718672	NM_017838	55651	NOLA2	0.00219	1.54	1	hsa-mir-22	-0.354175	0.493741
ILMN_1811077	NM_005779	10184	LHFPL2	0.00232	0.64	2	hsa-mir-1228*	-0.403702	0.418205	hsa-mir-663b	-0.357003	0.490517
ILMN_1804735	NM_000071	875	CBS	0.00254	1.83	0
ILMN_1691807	NM_001018	6209	RPS15	0.0027	1.74	0
ILMN_1784112	NM_001902	1491	CTH	0.00304	1.81	0
ILMN_1684887	NM_022136	64092	SAMSN1	0.00358	0.62	0
ILMN_1704537	NM_006623	26227	PHGDH	0.00468	2.03	0
ILMN_1703441	NM_015871	51042	ZNF593	0.0047	1.5	0
ILMN_1812278	NM_001033667	4063	LY9	0.00486	0.62	4	hsa-mir-125b-1*	-0.495171	0.285258	hsa-mir-296-3p	-0.46143	0.330454	hsa-mir-1225-5p	-0.438981	0.363702	hsa-mir-193a-5p	-0.32794	0.535117
ILMN_1786658	NM_001035505	388962	BOLA3	0.00545	1.53	0
ILMN_1778977	NM_003332	7305	TYROBP	0.00769	0.64	1	hsa-mir-296-3p	-0.55152	0.220421
ILMN_1651496	NM_138720	3017	HIST1H2BD	0.00861	0.57	0

## Sheet: MEblue
ME blue
ID	GB Accession	Entrez	Gene Symbol	FDR	fold change IL21/CTR	No. miRNAs	miRNA	anti-correlation (Pearson)	q-value	miRNA	anti-correlation (Pearson)	q-value	miRNA	anti-correlation (Pearson)	q-value	miRNA	anti-correlation (Pearson)	q-value	miRNA	anti-correlation (Pearson)	q-value	miRNA	anti-correlation (Pearson)	q-value
ILMN_1737066	NM_014502	27339	PRPF19	< 1e-07	1.63	1	hsa-mir-326	-0.580838	0.190367
ILMN_1779558	NM_000820	2621	GAS6	< 1e-07	4.55	0
ILMN_1673521	NM_032551	84634	KISS1R	9.73e-06	2.59	0
ILMN_1668387	NM_005505	949	SCARB1	9.73e-06	2.84	2	hsa-mir-326	-0.342005	0.512032	hsa-mir-24	-0.331134	0.530286
ILMN_1757074	NM_001017998	2790	GNG10	9.73e-06	2.43	0
ILMN_1805737	NM_002627	5214	PFKP	1.63e-05	1.52	0
ILMN_1800602	NM_012198	25801	GCA	1.63e-05	1.6	0
ILMN_1654319	NM_178232	145864	HAPLN3	1.63e-05	1.59	1	hsa-mir-1228*	-0.353136	0.495482
ILMN_1749081	NM_015570	26053	AUTS2	2.94e-05	2.53	0
ILMN_1723766	NM_001227	840	CASP7	2.94e-05	0.65	0
ILMN_1754272	NM_022770	64785	GINS3	2.94e-05	1.78	2	hsa-mir-125b-1*	-0.774338	0.0365429	hsa-mir-296-3p	-0.317179	0.552961
ILMN_1815169	NM_006739	4174	MCM5	3.69e-05	1.59	0
ILMN_1671554	NM_145693	23175	LPIN1	4.06e-05	1.79	1	hsa-mir-125b-1*	-0.428331	0.37855
ILMN_1800844	NM_030978	81873	ARPC5L	4.33e-05	1.58	0
ILMN_1797522	NM_004090	1845	DUSP3	4.8e-05	1.86	3	hsa-mir-125b-1*	-0.667141	0.106205	hsa-mir-326	-0.504611	0.276898	hsa-mir-542-5p	-0.35804	0.488819
ILMN_1736090	NM_004336	699	BUB1	5.09e-05	2.21	0
ILMN_1676515	NM_000883	3614	IMPDH1	5.34e-05	1.72	4	hsa-mir-125b-1*	-0.691415	0.0858451	hsa-mir-1228*	-0.451818	0.344771	hsa-mir-296-3p	-0.330505	0.531315	hsa-mir-130a	-0.302674	0.578012
ILMN_1679771	NM_001013649	388969	LOC388969	7.71e-05	0.64	6	hsa-mir-7	-0.605058	0.164218	hsa-mir-92a-1*	-0.518036	0.260307	hsa-mir-92a	-0.411966	0.404926	hsa-mir-296-3p	-0.392091	0.436543	hsa-mir-1225-5p	-0.363865	0.479188	hsa-mir-943	-0.319169	0.549404
ILMN_1707627	NM_000365	7167	TPI1	0.000105	1.67	2	hsa-mir-1228*	-0.446905	0.353426	hsa-mir-296-3p	-0.303149	0.577069
ILMN_1743199	NM_000399	1959	EGR2	0.000111	2.09	1	hsa-mir-296-3p	-0.399226	0.424791
ILMN_1756920	NM_207191	8751	ADAM15	0.000114	1.62	0
ILMN_1690523	NM_018205	55222	LRRC20	0.000114	1.72	6	hsa-mir-125b-1*	-0.770267	0.0375123	hsa-mir-1225-5p	-0.412606	0.404186	hsa-mir-326	-0.400847	0.422596	hsa-mir-542-5p	-0.33552	0.523284	hsa-mir-1205	-0.32441	0.540884	hsa-mir-381	-0.31439	0.557588
ILMN_1729188	NM_021175	57817	HAMP	0.000118	2.34	0
ILMN_1662188	NM_004626	7481	WNT11	0.000158	1.85	1	hsa-mir-326	-0.613916	0.154582
ILMN_1774336	NM_002692	5427	POLE2	0.000209	1.6	0
ILMN_1663447	NM_002136	3178	HNRPA1	0.000209	1.67	2	hsa-mir-381	-0.361231	0.483782	hsa-mir-326	-0.346535	0.504779
ILMN_1737184	NM_145810	83879	CDCA7	0.000213	2.24	0
ILMN_1701551	NM_080284	23460	ABCA6	0.000226	0.54	0
ILMN_1668446	NM_080283	10350	ABCA9	0.000236	0.65	2	hsa-mir-7	-0.625015	0.141624	hsa-mir-92a-1*	-0.386118	0.444989
ILMN_1740265	NM_181864	11332	ACOT7	0.000254	2.19	0
ILMN_1808591	XM_001129232	731049	LOC731049	0.000256	1.79	0
ILMN_1705078	NM_001025197	1117	CHI3L2	0.000268	1.86	0
ILMN_1715804	NM_006224	5306	PITPNA	0.000279	1.6	5	hsa-mir-125b-1*	-0.635591	0.131964	hsa-mir-296-3p	-0.348374	0.501725	hsa-mir-1225-5p	-0.342089	0.511832	hsa-mir-1228*	-0.316879	0.553425	hsa-mir-1323	-0.300619	0.581408
ILMN_1811592	NM_020824	57584	ARHGAP21	0.00028	0.64	0
ILMN_1804090	NM_012140	1468	SLC25A10	0.000295	1.73	2	hsa-mir-125b-1*	-0.811234	0.0221964	hsa-mir-326	-0.501808	0.278771
ILMN_1731070	NM_014321	23594	ORC6L	0.000308	1.51	0
ILMN_1654929	NM_005009	4833	NME4	0.000309	1.79	2	hsa-mir-125b-1*	-0.790795	0.0284907	hsa-mir-193a-5p	-0.397416	0.427946
ILMN_1771558	NM_005914	4173	MCM4	0.000398	1.76	0
ILMN_1790100	NM_145018	220042	FLJ25416	0.000432	1.53	0
ILMN_1711470	NM_014176	29089	UBE2T	0.000503	1.75	0
ILMN_1777564	NM_002358	4085	MAD2L1	0.000683	1.76	0
ILMN_1661366	XM_928405	643576	LOC643576	0.000699	1.57	0
ILMN_1656452	NM_025108	80178	C16orf59	0.000702	1.61	0
ILMN_1786065	NM_001048201	29128	UHRF1	0.000746	1.98	1	hsa-mir-296-3p	-0.346721	0.504571
ILMN_1780057	NM_002910	5973	RENBP	0.000792	0.66	0
ILMN_1704702	NM_005916	4176	MCM7	0.000817	1.66	0
ILMN_1729180	NM_001482	2628	GATM	0.000869	1.5	1	hsa-mir-22	-0.349874	0.499702
ILMN_1723978	NM_002305	3956	LGALS1	0.000914	0.63	1	hsa-mir-646	-0.41002	0.407942
ILMN_1796589	NM_004237	9319	TRIP13	0.000918	1.69	0
ILMN_1766634	NM_005915	4175	MCM6	0.000953	1.56	0
ILMN_1678629	NM_033407	85440	DOCK7	0.00101	0.65	0
ILMN_1776577	NM_024094	79075	DCC1	0.00103	1.62	0
ILMN_1685045	NM_001025199	1117	CHI3L2	0.00121	1.61	0
ILMN_1800738	NM_005225	1869	E2F1	0.00123	1.52	3	hsa-mir-125b-1*	-0.707541	0.0731822	hsa-mir-326	-0.409963	0.408101	hsa-mir-296-3p	-0.347559	0.502917
ILMN_1808347	NM_003504	8318	CDC45L	0.00126	1.65	0
ILMN_1769779	NM_007079	11156	PTP4A3	0.00157	1.77	0
ILMN_1745251	NM_016448	51514	DTL	0.00168	1.84	1	hsa-mir-296-3p	-0.38372	0.447622
ILMN_1790537	NM_152308	116028	C16orf75	0.0017	1.96	0
ILMN_1761836	NM_004153	4998	ORC1L	0.00179	1.65	0
ILMN_1756326	NM_001827	1164	CKS2	0.002	1.65	0
ILMN_1711005	NM_201567	993	CDC25A	0.00242	1.52	2	hsa-mir-1228*	-0.384567	0.447024	hsa-mir-296-3p	-0.348266	0.501977
ILMN_1664630	NM_001274	1111	CHEK1	0.00244	1.54	0
ILMN_1670576	NM_002200	3663	IRF5	0.00273	0.66	0
ILMN_1805665	NM_013281	23767	FLRT3	0.0028	0.63	0
ILMN_1732688	NM_001948	1854	DUT	0.0028	1.51	0
ILMN_1683450	NM_080668	113130	CDCA5	0.00304	1.87	4	hsa-mir-125b-1*	-0.719959	0.064256	hsa-mir-326	-0.404137	0.417508	hsa-mir-296-3p	-0.326898	0.53676	hsa-mir-1228*	-0.310322	0.564254
ILMN_1781942	NM_012485	3161	HMMR	0.00324	1.62	2	hsa-mir-1225-5p	-0.388634	0.441712	hsa-mir-296-3p	-0.373739	0.462578
ILMN_1720526	NM_018455	55839	CENPN	0.00324	1.64	1	hsa-mir-296-3p	-0.330957	0.53066
ILMN_1787567	NM_183422	8848	TSC22D1	0.00329	0.65	0
ILMN_1660793	NM_152341	124222	PAQR4	0.0035	1.56	6	hsa-mir-125b-1*	-0.726999	0.0595628	hsa-mir-296-3p	-0.404676	0.417003	hsa-mir-326	-0.373167	0.463671	hsa-mir-1228*	-0.34407	0.508422	hsa-mir-1225-5p	-0.332163	0.528427	hsa-mir-193a-5p	-0.329141	0.533394
ILMN_1755834	NM_004111	2237	FEN1	0.00356	1.54	0
ILMN_1706194	NM_182751	55388	MCM10	0.0036	1.58	1	hsa-mir-296-3p	-0.309529	0.565808
ILMN_1733998	NM_199204	10170	DHRS9	0.00361	2.58	0
ILMN_1790992	NM_001009954	54821	FLJ20105	0.00371	1.51	1	hsa-mir-1205	-0.316149	0.554604
ILMN_1751444	NM_022346	64151	NCAPG	0.0042	1.62	1	hsa-mir-1225-5p	-0.344049	0.508473
ILMN_1673721	NM_003686	9156	EXO1	0.00472	1.71	0
ILMN_1719256	NM_001826	1163	CKS1B	0.00555	1.55	0
ILMN_1668814	NM_024053	79019	CENPM	0.00579	1.78	0
ILMN_1797519	NM_003836	8788	DLK1	0.00598	0.62	0
ILMN_1749078	NM_003255	7077	TIMP2	0.00605	0.66	3	hsa-mir-922	-0.352432	0.496325	hsa-mir-1225-5p	-0.340498	0.514441	hsa-mir-657	-0.306997	0.570135
ILMN_1789733	NM_015526	25999	CLIP3	0.0062	0.63	2	hsa-mir-92a-1*	-0.436272	0.367098	hsa-mir-1270	-0.351874	0.496799
ILMN_1651237	NM_030928	81620	CDT1	0.00674	1.54	6	hsa-mir-125b-1*	-0.772126	0.0372451	hsa-mir-1225-5p	-0.415999	0.399244	hsa-mir-326	-0.399607	0.4244	hsa-mir-1228*	-0.385636	0.445713	hsa-mir-296-3p	-0.37524	0.459613	hsa-mir-193a-5p	-0.351084	0.497836
ILMN_1657547	NM_030771	91057	CCDC34	0.00863	1.57	1	hsa-mir-130a	-0.38376	0.447622
ILMN_1809590	NM_016095	51659	GINS2	0.00873	1.54	0
ILMN_1714730	NM_181803	11065	UBE2C	0.00907	1.73	0

## Sheet: Grey
Grey
ID	GB Accession	Entrez	Gene Symbol	FDR	fold change IL21/CTR	number of miRNAs	miRNA	anti-correlation (Pearson)	q-value	miRNA	anti-correlation (Pearson)	q-value	miRNA	anti-correlation (Pearson)	q-value	miRNA	anti-correlation (Pearson)	q-value
ILMN_1773964	NM_006026	8971	H1FX	< 1e-07	0.53	2	hsa-mir-1225-5p	-0.399625	0.424376	hsa-mir-1204	-0.386988	0.444345
ILMN_1669497	NM_017784	114884	OSBPL10	9.73e-06	0.62	1	hsa-mir-130a	-0.518203	0.259997
ILMN_1717261	NM_022555	3125	HLA-DRB3	9.73e-06	0.58	2	hsa-mir-296-3p	-0.512104	0.267406	hsa-mir-1225-5p	-0.370097	0.469239
ILMN_1807825	NM_004271	9450	LY86	1.63e-05	0.51	1	hsa-mir-542-5p	-0.50595	0.275491
ILMN_1725791	NM_014241	9200	PTPLA	2.52e-05	0.65	0
ILMN_1669790	NM_002432	4332	MNDA	5.09e-05	1.75	0
ILMN_1656011	NM_002922	5996	RGS1	6.9e-05	0.44	0
ILMN_1653712	NM_207309	91373	UAP1L1	0.000105	0.66	4	hsa-mir-92a	-0.441437	0.360596	hsa-mir-296-3p	-0.432315	0.373198	hsa-mir-1225-5p	-0.358661	0.488158	hsa-mir-657	-0.354821	0.493063
ILMN_1743100	NM_148901	8784	TNFRSF18	0.000171	0.55	0
ILMN_1661266	NM_002123	3119	HLA-DQB1	0.000206	0.64	1	hsa-mir-1228*	-0.43416	0.370348
ILMN_1693269	NM_033258	94235	GNG8	0.0003	0.37	0
ILMN_1761464	NM_001025159	972	CD74	0.000377	0.63	2	hsa-mir-92a-1*	-0.510428	0.269441	hsa-mir-296-3p	-0.369831	0.469637
ILMN_1709237	NM_001979	2053	EPHX2	0.000577	0.66	0
ILMN_1679826	NM_003650	8530	CST7	0.000695	1.59	0
ILMN_1653856	NM_032873	84959	STS-1	0.000918	1.56	2	hsa-mir-1225-5p	-0.521952	0.255457	hsa-mir-125b-1*	-0.493451	0.287434
ILMN_1705855	NM_052885	114134	SLC2A13	0.00123	1.55	0
ILMN_1801377	NM_153247	222962	SLC29A4	0.00208	0.63	4	hsa-mir-92a-1*	-0.484108	0.29912	hsa-mir-296-3p	-0.458811	0.333816	hsa-mir-1225-5p	-0.333983	0.525792	hsa-mir-1228*	-0.325821	0.538596
ILMN_1808404	NM_022450	64285	RHBDF1	0.00237	0.64	0
ILMN_1789639	NM_002023	2331	FMOD	0.00461	0.61	0
