# Supplementary material for: Interleukin 21 Controls mRNA and MicroRNA Expression in CD40-Activated Chronic Lymphocytic Leukemia Cells
Source: PLoS One. 2015 Aug 25;10(8):e0134706. doi: 10.1371/journal.pone.0134706 (PMC4549109; doi:10.1371/journal.pone.0134706)
Supplement: S3 Table — (XLSX) [file pone.0134706.s007.xlsx]

## Sheet: Sheet1
S3Table: List of miRNAs differentially expressed between CLL cells stimulated with IL21 and controls.
miRNA	ID	FDR	fold change IL21/CTR
hsa-miR-625*	ILMN_3168743	4.37e-05	1.25
hsa-miR-92a-1*	ILMN_3168616	0.0005429	1.79
hsa-miR-105	ILMN_3167294	0.0009307	1.2
hsa-miR-130a	ILMN_3168497	0.0010704	0.86
hsa-miR-1228*	ILMN_3168118	0.0013089	1.29
hsa-miR-132*	ILMN_3168579	0.0015766	0.76
hsa-miR-92b	ILMN_3167360	0.0018578	1.21
hsa-miR-25	ILMN_3168476	0.0025945	1.06
hsa-miR-1205	ILMN_3168827	0.0028348	1.23
hsa-miR-874	ILMN_3168723	0.0034507	0.8
hsa-miR-92a	ILMN_3166986	0.0039278	1.12
hsa-miR-517c	ILMN_3168510	0.0039778	1.7
hsa-miR-663b	ILMN_3168765	0.0041762	1.48
hsa-miR-652	ILMN_3167305	0.0045756	0.93
hsa-miR-625	ILMN_3168289	0.0061326	1.15
hsa-miR-376a	ILMN_3168111	0.0062728	1.19
hsa-miR-603	ILMN_3167848	0.0062918	1.33
hsa-miR-624	ILMN_3168656	0.0066676	1.31
hsa-miR-1826	ILMN_3168637	0.0068218	1.17
hsa-miR-193a-5p	ILMN_3168856	0.0072553	1.11
hsa-miR-922	ILMN_3168748	0.0090206	1.09
hsa-miR-21*	ILMN_3168646	0.0100588	1.79
hsa-miR-202*	ILMN_3168871	0.0103495	1.15
hsa-miR-542-5p	ILMN_3167175	0.0105646	0.78
hsa-miR-101	ILMN_3167808	0.0117652	0.85
hsa-miR-326	ILMN_3167905	0.0128657	0.8
hsa-miR-563	ILMN_3167408	0.0128874	1.1
hsa-miR-381	ILMN_3168477	0.0145223	1.25
hsa-miR-148a*	ILMN_3168549	0.0148597	2.12
hsa-miR-181c	ILMN_3168280	0.014963	0.59
hsa-miR-646	ILMN_3168144	0.0163074	1.17
hsa-miR-29b-2*	ILMN_3168731	0.0166671	0.86
hsa-miR-943	ILMN_3168720	0.0186362	1.38
hsa-miR-107	ILMN_3167353	0.0195665	0.7
hsa-miR-338-3p	ILMN_3167344	0.019809	0.68
hsa-miR-129*	ILMN_3168562	0.0200056	0.8
hsa-miR-1270	ILMN_3168726	0.0204507	1.17
hsa-miR-1323	ILMN_3168803	0.0227154	1.21
hsa-miR-193b	ILMN_3167944	0.0229772	0.83
hsa-miR-889	ILMN_3167991	0.0238442	1.3
hsa-miR-518f*,hsa-miR-518d-5p,hsa-miR-520c-5p,hsa-miR-526a	ILMN_3168194	0.0246158	1.07
hsa-miR-452*:9.1	ILMN_3167652	0.0257595	0.72
hsa-miR-331-5p	ILMN_3168706	0.0262389	0.76
hsa-miR-642	ILMN_3168055	0.0267669	1.21
hsa-miR-720	ILMN_3167461	0.0315343	1.06
hsa-miR-886-5p	ILMN_3168700	0.0322684	1.29
hsa-miR-26b*	ILMN_3168691	0.0324257	1.11
hsa-miR-517a,hsa-miR-517b	ILMN_3167132	0.0342015	0.77
hsa-miR-296-3p	ILMN_3168049	0.035004	1.39
hsa-miR-142-5p	ILMN_3168509	0.0358906	0.76
hsa-miR-708	ILMN_3168563	0.0373002	0.7
hsa-miR-125b-1*	ILMN_3168584	0.0396214	0.73
hsa-miR-28-5p	ILMN_3167223	0.0425042	0.88
hsa-miR-24	ILMN_3168211	0.044126	0.93
hsa-miR-22	ILMN_3167773	0.0446977	0.81
hsa-miR-10a*	ILMN_3168643	0.0453753	1.18
hsa-miR-1225-5p	ILMN_3168775	0.0459476	1.26
hsa-miR-657	ILMN_3167034	0.0462989	1.1
hsa-miR-1204	ILMN_3168822	0.0473546	1.27
hsa-miR-7	ILMN_3168388	0.0475595	1.13
hsa-miR-890	ILMN_3168791	0.0490876	1.09
hsa-miR-502-3p,hsa-miR-500*	ILMN_3168102	0.0496314	0.85
